# Supplementary material for: Fluorescence lifetime multiplexing with fluorogen activating protein FAST variants
Source: Commun Biol. 2024 Jul 2;7:799. doi: 10.1038/s42003-024-06501-1 (PMC11219735; doi:10.1038/s42003-024-06501-1)
Supplement: Supplementary file 3 — Supplementary Data 1 [file 42003_2024_6501_MOESM3_ESM.xlsx]

## Sheet: Fig1
ABS							Emm							ABS							Emm							ABS							EMM							ABS							EMM
HBI-2T	fast m2738d	fastR52K_m2738d	fastF62L_m2738d	fastP68K_m2738d	fastP68T_m2738d		HBI-2T	fast m2738d	fastR52K_m2738d	fastF62L_m2738d	fastP68K_m2738d	fastP68T_m2738d		hmbr	fastwt_hmbr	r52k_hmbr	f62l_hmbr	p68k_hmbr	p68t_hmbr		hmbr	fastwt_hmbr	r52k_hmbr	f62l_hmbr	p68k_hmbr	p68t_hmbr		hbr25dm	fastwt_hbr25dm	r52k_hbr25dm	f62l_hbr25dm	p68k_hbr25dm	p68t_hbr25dm		hbr25dm	fastwt_hbr25dm	r52k_hbr25dm	f62l_hbr25dm	p68k_hbr25dm	p68t_hbr25dm		dom2	fast dom2	r52k dom2	f62l dom2	p68k dom2	p68t dom2		dom2
650	0.3427	0	0	0	0		490	0.55522	0.14312	0.18245	0.16503	0.12511		600	0	0.08448	0.07238	0.14089	-0.05856		475.07	0.06707	0.10121	0.13069	0.09523	0.15499		600	0.06535	-0.15163	-0.03454	-0.08891	-0.04778		495.07	0.15255	0.18656	0.27295	0.2013	0.24354		650	-0.06037	-0.06139	0.05653	0.11242	-0.03536		490
649	0.17554	-0.01625	-0.00931	-0.00537	-0.01267		491.04	0.36333	0.13378	0.1457	0.13645	0.11125		599	-0.00396	0.16411	0.05728	0.17063	-0.05854		475.97	0.06701	0.08174	0.11178	0.08077	0.14529		599	0.01484	-0.16294	-0.03423	0.0336	-0.00647		495.97	0.17472	0.20208	0.29656	0.23622	0.28067		649	0.01477	-0.01704	0.13616	0.13352	-0.05321		491.04
648	0.16818	-0.01898	-0.02177	-0.01177	0.00568		491.94	0.31263	0.1296	0.13666	0.13314	0.11396		598	0.08053	0.1604	0.02409	0.18503	-0.05383		477.01	0.08135	0.07906	0.09867	0.08482	0.15199		598	0.08227	-0.20235	-0.04177	0.03188	-0.03635		497.01	0.20429	0.22479	0.3737	0.25404	0.32934		648	-0.03933	-0.0318	0.02456	0.13098	-0.04724		491.94
647	0.18681	0.02498	-0.01683	0.02236	-0.01773		492.98	0.26918	0.13905	0.1392	0.14272	0.12537		597	-0.03877	0.10325	0.00272	0.06738	-0.20496		478.05	0.08154	0.08996	0.10476	0.08962	0.16855		597	0.09803	-0.2377	-0.11491	-0.09204	-0.12137		498.05	0.23983	0.27993	0.4152	0.30192	0.39526		647	-0.13802	0.03693	0.13555	0.14387	-0.13559		492.98
646	0.25377	-0.02621	-0.03965	0.00293	0.00661		494.02	0.26953	0.16962	0.1562	0.15104	0.12084		596	0.06234	0.17159	0.01613	0.11898	-0.16182		478.95	0.09832	0.09957	0.11891	0.0962	0.18967		596	-0.03389	-0.13084	-0.11041	0.01507	-0.17699		498.95	0.27044	0.33048	0.50144	0.36019	0.43584		646	-0.03846	0.05058	0.04942	0.14668	-0.05157		494.02
645	0.1705	-0.02961	-0.05517	-0.03655	-0.03134		495.07	0.24949	0.17278	0.1651	0.17252	0.13933		595	-0.03193	0.09921	0.02355	0.17718	-0.07272		480	0.11402	0.10309	0.12654	0.10009	0.19974		595	0.03053	-0.16751	-0.08052	-0.02461	-0.0606		500	0.31613	0.3981	0.60562	0.41763	0.52875		645	-0.1333	-0.04571	0.09396	0.18161	-0.01503		495.07
644	0.31171	-0.06725	-0.0539	-0.04216	-0.01191		495.97	0.27116	0.19975	0.17623	0.18421	0.1514		594	0.01431	0.13789	0.0855	0.13741	-0.09169		481.06	0.13968	0.13343	0.14079	0.12641	0.25588		594	0.05532	-0.15128	-0.06096	-0.00775	-0.12051		501.04	0.38188	0.432	0.69614	0.48852	0.62		644	-0.06895	0.02532	0.11751	0.15734	-0.08915		495.97
643	0.25323	-0.05763	-0.0386	-0.000108376	-0.04494		497.01	0.29037	0.21693	0.19803	0.22514	0.168		593	-0.05163	0.16313	0.10071	0.10523	-0.08212		481.96	0.15837	0.13977	0.15861	0.13776	0.28916		593	-0.00125	-0.16999	-0.06597	0.01639	-0.03183		501.94	0.45196	0.49374	0.79437	0.55363	0.71925		643	-0.16111	-0.059	0.16505	0.14491	-0.06224		497.01
642	0.32054	-0.00368	-0.02199	0.02137	-0.01136		498.05	0.3026	0.24172	0.21526	0.23152	0.20686		592	0.04445	0.15447	0.07194	0.17304	-0.06001		483.03	0.18557	0.16312	0.18236	0.15651	0.33373		592	0.01719	-0.11692	-0.01375	0.0465	-0.04981		502.98	0.52451	0.61113	0.93932	0.65041	0.84909		642	-0.10273	-0.04836	0.10354	0.15489	-0.1067		498.05
641	0.30882	-0.01089	-0.01001	0.00131	-0.01515		498.95	0.34166	0.27557	0.24691	0.27718	0.20479		591	0.06468	0.09179	-0.0076	0.08918	-0.1222		483.93	0.21254	0.20002	0.21155	0.18246	0.40739		591	-0.00393	-0.14461	-0.13612	-0.03011	-0.10745		504.02	0.61796	0.70207	1.11093	0.76498	0.9614		641	-0.13733	-0.00883	0.11621	0.23794	-0.07662		498.95
640	0.19173	-0.00351	-0.01347	0.01749	-0.01604		500	0.35401	0.31083	0.29126	0.32513	0.25221		590	-0.02592	0.18369	0.0041	0.1484	-0.09889		485	0.2485	0.20574	0.23154	0.21573	0.44655		590	0.07068	-0.13695	-0.10832	0.02579	-0.03297		505.07	0.73855	0.83291	1.27938	0.91593	1.16561		640	-0.10504	-0.01212	0.1038	0.15352	-0.13218		500
639	0.29943	-0.04475	-0.03729	0.03678	-0.0026		501.04	0.4004	0.37964	0.33108	0.38329	0.27972		589	-0.06386	0.11152	0.06818	0.13089	-0.10181		486.06	0.29173	0.24919	0.27887	0.25096	0.53093		589	-0.0379	-0.1958	-0.11104	-0.02437	-0.19045		505.97	0.84573	0.94901	1.51921	1.06337	1.33809		639	-0.08727	0.00419	0.0981	0.16855	-0.0608		501.04
638	0.36783	-0.02832	-0.07518	-0.04091	-0.01612		501.94	0.42277	0.42872	0.40788	0.44897	0.33132		588	0.12043	0.19422	0.01984	0.17193	-0.07055		486.96	0.32897	0.27476	0.30798	0.28119	0.61837		588	0.04474	-0.15845	-0.03379	0.02099	-0.1109		507.01	1.00046	1.10452	1.79365	1.23655	1.57112		638	-0.19585	0.05912	0.13936	0.21961	-0.10701		501.94
637	0.31994	-0.01236	0.02815	0.01555	-0.02083		502.98	0.48852	0.52241	0.48405	0.52303	0.39329		587	-0.0415	0.23037	0.01573	0.22788	-0.10626		488.03	0.38454	0.33481	0.36862	0.32034	0.74423		587	0.02686	-0.14617	-0.08024	-0.01275	-0.10707		508.05	1.13241	1.28451	2.05151	1.43778	1.78969		637	-0.14511	0.01535	0.07829	0.20102	-0.11247		502.98
636	0.36492	-0.04707	-0.05957	-0.00334	-0.0197		504.02	0.60337	0.60971	0.56934	0.61093	0.46778		586	0.05882	0.11969	-0.00461	0.11964	-0.13177		488.93	0.46452	0.39523	0.42964	0.38079	0.83639		586	0.01599	-0.22431	-0.14701	-0.05792	-0.15234		508.95	1.31421	1.45886	2.33578	1.63649	2.02272		636	-0.12838	-0.0159	0.14394	0.17235	-0.06109		504.02
635	0.36068	-0.00247	-0.01848	-0.00925	-0.01241		505.07	0.72772	0.73783	0.70822	0.74487	0.55764		585	0.01336	0.19354	0.04089	0.18316	-0.07341		490	0.54977	0.43133	0.47742	0.42208	1.00357		585	0.05777	-0.28751	-0.05816	-0.06077	-0.07143		510	1.54635	1.71317	2.78767	1.85887	2.38997		635	-0.17999	-0.02714	0.11042	0.18552	-0.20132		505.07
634	0.26658	-0.0507	-0.0727	0.00797	-0.02369		505.97	0.82057	0.84491	0.81813	0.86786	0.67427		584	0.07405	0.17138	0.03456	0.12541	-0.17854		491.04	0.63801	0.53264	0.54817	0.48698	1.15456		584	0.12033	-0.2096	-0.11698	-0.04083	-0.17517		511.04	1.76521	1.957	3.20376	2.16962	2.65032		634	-0.12852	-0.01111	0.11955	0.16126	-0.10274		505.97
633	0.27975	-0.0228	-0.01097	0.02183	0.02422		507.01	0.95568	1.0685	0.99854	1.08045	0.81654		583	0.08823	0.22955	0.04679	0.19072	-0.04261		491.94	0.75169	0.60661	0.65545	0.58186	1.33986		583	-0.02547	-0.16941	0.03565	-0.01603	-0.0571		511.94	2.0712	2.23715	3.6701	2.53123	3.08149		633	-0.17344	-0.00367	0.11056	0.10884	-0.13147		507.01
632	0.21266	-0.00497	-0.0415	-0.01622	-0.01625		508.05	1.16165	1.29506	1.19574	1.29248	1.00159		582	-0.0305	0.21008	0.09922	0.10725	-0.08052		492.98	0.89838	0.70968	0.76673	0.67793	1.58093		582	-0.03302	-0.15237	-0.11532	0.03382	-0.06092		512.98	2.36238	2.56738	4.2174	2.89962	3.50171		632	-0.21116	-0.05259	0.15249	0.24695	-0.17382		508.05
631	0.31591	-0.03574	-0.02429	0.00223	0.0208		508.95	1.47388	1.4896	1.43005	1.54986	1.20199		581	0.02748	0.24913	0.04965	0.14019	-0.15709		494.02	1.02875	0.78858	0.89965	0.78739	1.79123		581	0.15241	-0.24772	-0.0576	-0.02571	-0.11488		514.02	2.6341	2.96559	4.87087	3.38844	4.05508		631	-0.22673	-0.00451	0.15969	0.17729	-0.1259		508.95
630	0.32307	-0.02122	-0.07848	-0.04298	-0.06154		510	1.7011	1.85574	1.77952	1.86481	1.46506		580	0.04979	0.24292	0.06377	0.19047	0.03622		495.07	1.21697	0.94805	1.06127	0.92116	2.11367		580	0.07086	-0.13975	-0.07914	0.0591	-0.09369		515.07	3.07804	3.36551	5.57918	3.83598	4.57917		630	-0.22575	-0.06083	0.13248	0.26054	-0.11767		510
629	0.29016	-0.061	-0.03674	-0.01187	0.0025		511.04	2.05314	2.23708	2.13639	2.31475	1.73852		579	-0.00113	0.30569	0.07963	0.13098	-0.12833		495.97	1.37748	1.09626	1.2022	1.08201	2.43053		579	0.03861	-0.23472	-0.04217	-0.03294	-0.16542		515.97	3.56588	3.72263	6.12787	4.26939	4.99589		629	-0.20114	0.00789	0.11775	0.2217	-0.15331		511.04
628	0.29713	-0.01464	-0.04701	-0.01549	-0.04329		511.94	2.50297	2.78092	2.611	2.77369	2.1246		578	0.01547	0.22305	0.03829	0.14485	-0.11688		497.01	1.59862	1.24385	1.36125	1.20286	2.64775		578	0.10962	-0.16836	-0.07819	0.00458	-0.08389		517.01	4.07716	4.21204	7.07386	4.90677	5.77438		628	-0.17543	-0.03466	0.11838	0.20467	-0.07924		511.94
627	0.31464	-0.06833	-0.04324	-0.05228	-0.06018		512.98	2.99193	3.33646	3.19228	3.36464	2.58657		577	-0.00354	0.27151	0.08633	0.1944	-0.09366		498.05	1.88099	1.42461	1.61447	1.42555	3.12078		577	0.01919	-0.13015	-0.03862	0.00958	-0.07601		518.05	4.46698	4.75239	7.97865	5.6197	6.53129		627	-0.31936	-0.03665	0.10432	0.19685	-0.18558		512.98
626	0.33154	-0.06601	-0.05357	-0.0577	-0.04966		514.02	3.73396	4.12919	3.98826	4.19214	3.27669		576	0.06361	0.24201	0.05208	0.15462	-0.09096		498.95	2.14722	1.65647	1.92153	1.66525	3.58518		576	0.05407	-0.23208	-0.08434	-0.01143	-0.07881		518.95	5.06471	5.35381	9.04137	6.27913	7.2903		626	-0.23187	-0.02284	0.19607	0.25265	-0.14204		514.02
625	0.41703	-0.02012	-0.02597	0.00561	0.00266		515.07	4.55504	5.02457	4.86249	5.12602	3.94778		575	-0.03411	0.2874	0.02837	0.16829	-0.11254		500	2.51942	1.88908	2.19238	1.90803	4.12908		575	0.07831	-0.17565	-0.04623	0.0106	-0.18001		520	5.74127	5.92995	10.0834	7.02162	8.13164		625	-0.12405	-0.04826	0.15805	0.16859	-0.13971		515.07
624	0.30331	-0.04305	-0.04639	-0.00597	-0.02184		515.97	5.29999	5.89625	5.59595	5.96756	4.57427		574	0.04026	0.21578	0.03704	0.15633	-0.13649		501.04	2.87362	2.18632	2.4467	2.20818	4.56032		574	0.03395	-0.2313	-0.08531	-0.02107	-0.12039		521.04	6.30285	6.57149	11.2509	7.88964	9.04315		624	-0.32628	-0.01326	0.16884	0.26038	-0.18574		515.97
623	0.21556	-0.04999	-0.02387	-0.02476	-0.05753		517.01	6.54801	7.23788	6.87678	7.32929	5.61403		573	0.02417	0.24503	0.0869	0.15545	-0.09403		501.94	3.20414	2.4689	2.84021	2.50958	5.27247		573	0.03331	-0.1992	-0.08952	0.03416	-0.09868		521.94	7.06803	7.25822	12.4274	8.69454	9.85711		623	-0.16837	-0.05616	0.10578	0.17342	-0.08092		517.01
622	0.42279	-0.02653	-0.05023	-0.01647	-0.02617		518.05	8.12122	8.89875	8.35374	8.97487	6.87671		572	0.01439	0.25511	-0.01951	0.06493	-0.21221		502.98	3.74415	2.84532	3.21235	2.8638	5.95833		572	0.06624	-0.21318	-0.12742	-0.07027	-0.15315		522.98	7.94658	7.99829	13.6947	9.66405	10.9238		622	-0.20884	0.00876	0.1493	0.24286	-0.11869		518.05
621	0.39525	-0.02416	-0.01267	0.0179	0.00716		518.95	9.65186	10.6149	10.0008	10.7626	8.17757		571	0.05199	0.26033	0.07188	0.21591	-0.07857		504.02	4.33756	3.12426	3.59995	3.22333	6.57861		571	0.01466	-0.14586	-0.05064	0.032	-0.10304		524.02	8.67274	8.90734	15.3939	10.6706	12.0208		621	-0.16776	-0.05987	0.18605	0.22202	-0.03062		518.95
620	0.32836	-0.05562	-0.07136	0.01428	-0.02803		520	11.4769	12.6114	11.8671	12.7889	9.83111		570	0.1083	0.32503	0.1355	0.19147	-0.05718		505.07	4.95949	3.57184	4.21036	3.76619	7.46962		570	0.14142	-0.11346	-0.00585	0.11665	-0.07008		525.07	9.57362	9.9069	16.9723	11.8284	13.1946		620	-0.22924	0.01197	0.13933	0.23149	-0.20439		520
619	0.4211	-0.05376	-0.01472	-0.0031	-0.03144		521.04	13.7966	15.1659	13.9818	15.2187	11.6756		569	-0.02292	0.26351	0.06751	0.16566	-0.15962		505.97	5.43367	4.07419	4.74314	4.24954	8.26933		569	0.10868	-0.20554	-0.06566	0.01036	-0.08903		525.97	10.61	10.5683	18.3309	12.917	14.2663		619	-0.19305	-0.00183	0.09455	0.23177	-0.1478		521.04
618	0.29516	-0.09876	-0.06217	-0.05029	-0.06333		521.94	16.1422	17.6247	16.2996	17.6143	13.6001		568	-0.02972	0.33431	0.08279	0.20554	-0.11541		507.01	6.16075	4.49994	5.24414	4.78107	9.17516		568	0.1391	-0.12729	-0.06673	0.02968	-0.00131		527.01	11.6674	11.6015	19.9792	14.0551	15.5174		618	-0.25457	-0.0542	0.12343	0.23086	-0.12979		521.94
617	0.3217	-0.0668	-0.03125	-0.01901	-0.01914		522.98	19.1497	20.894	19.0245	20.7881	16.1432		567	0.13717	0.45049	0.03201	0.18869	-0.07231		508.05	6.98373	5.06891	5.91607	5.3026	10.1544		567	0.07058	-0.07924	0.02956	0.04036	-0.14239		528.05	12.5159	12.5851	21.8176	15.5449	16.8323		617	-0.26672	-0.04707	0.17503	0.25584	-0.24482		522.98
616	0.56999	-0.0312	-0.04014	0.00456	-0.05362		524.02	22.5785	24.816	22.2286	24.9494	18.998		566	0.06377	0.32545	0.11052	0.17328	-0.04949		508.95	7.66684	5.68518	6.66702	6.11358	11.3115		566	0.19048	-0.13553	-0.02182	0.01873	-0.08198		528.95	13.7446	13.3209	23.2184	16.6352	17.9356		616	-0.29376	0.02708	0.19909	0.24508	-0.22133		524.02
615	0.49527	-0.0344	-0.05482	-0.00772	-0.02388		525.07	26.3396	29.1658	25.8592	28.9114	22.1435		565	0.03475	0.40538	0.06721	0.10811	-0.11644		510	8.59762	6.2501	7.36233	6.64012	12.2097		565	0.1803	-0.03703	-0.04613	0.04523	-0.06555		530	14.8994	14.4832	25.1426	18.0665	19.1881		615	-0.16959	-0.03472	0.12914	0.22697	-0.13832		525.07
614	0.49971	-0.02902	-0.00497	0.01379	-0.00791		525.97	29.7104	33.1415	29.1546	32.5736	25.16		564	0.09866	0.30728	0.0586	0.1606	-0.10008		511.04	9.66629	6.85169	8.26672	7.52366	13.5034		564	0.30016	-0.08008	0.01201	0.08056	-0.07552		531.04	15.8643	15.5625	27.2647	19.7052	20.8172		614	-0.32425	-0.09816	0.23941	0.28547	-0.11988		525.97
613	0.42839	-0.03979	-0.07115	-0.0016	-0.03198		527.01	33.9335	38.1782	33.2496	37.802	28.9362		563	0.01727	0.40634	0.03805	0.14987	-0.10834		511.94	10.5496	7.75302	9.37325	8.46675	14.7614		563	0.2466	-0.11734	0.04736	0.14446	-0.11065		531.94	17.1647	16.4944	28.8111	20.8405	22.0604		613	-0.18247	0.00494	0.18404	0.27719	-0.176		527.01
612	0.51885	-0.05807	-0.06769	-0.0395	-0.039		528.05	38.7353	43.789	37.5192	42.9423	33.0357		562	0.04867	0.46839	0.1416	0.27436	-0.02379		512.98	11.6454	8.37985	10.2543	9.36335	16.1531		562	0.29036	-0.10097	0.10443	0.1491	0.02321		532.98	18.4204	17.5921	30.7742	22.426	23.3827		612	-0.2927	-0.02931	0.12776	0.17035	-0.23201		528.05
611	0.4447	-0.07574	-0.08455	-0.02932	-0.07159		528.95	42.493	48.5783	41.3036	47.148	36.1972		561	0.07048	0.41452	0.09302	0.23884	-0.01208		514.02	12.9061	9.12077	11.2309	10.2632	17.4003		561	0.30168	-0.00347	0.18474	0.21713	0.0713		534.02	19.4885	18.8737	32.796	23.8844	24.7487		611	-0.19879	-0.0509	0.14921	0.26592	-0.05825		528.95
610	0.39684	-0.06788	-0.03476	0.01448	-0.03283		530	47.0972	54.3714	45.193	52.5073	40.6131		560	0.03055	0.5214	0.17273	0.24633	-0.05058		515.07	14.1924	10.068	12.444	11.3038	18.8213		560	0.32617	0.0212	0.21801	0.25518	0.0707		535.07	20.6795	19.7514	34.7384	25.2523	25.6161		610	-0.28122	-0.03871	0.15469	0.2491	-0.20539		530
609	0.53596	-0.02889	-0.0488	0.01911	-0.03406		531.04	51.5362	61.0939	49.1651	58.4498	45.2201		559	0.02998	0.43852	0.07384	0.23068	-0.03215		515.97	15.2244	10.8627	13.4847	12.2817	20.1897		559	0.38897	0.13694	0.2178	0.28692	0.11022		535.97	21.9831	20.7652	36.11	26.7025	27.114		609	-0.25631	-0.03354	0.1723	0.29975	-0.17206		531.04
608	0.30399	-0.09954	-0.09536	-0.01223	-0.03573		531.94	55.0504	65.823	52.5636	62.6051	48.1438		558	0.05961	0.50848	0.17243	0.28451	-0.00783		517.01	16.719	11.9009	14.6629	13.5068	21.6743		558	0.51196	0.07078	0.22258	0.36768	0.13565		537.01	23.3137	21.7995	38.2796	28.255	28.4123		608	-0.29113	-0.00435	0.17495	0.3038	-0.20981		531.94
607	0.51077	-0.08501	-0.0393	-0.02308	-0.04901		532.98	58.3081	71.8311	56.0378	68.2116	52.4554		557	0.01319	0.44678	0.10488	0.26513	-0.02847		518.05	18.1237	12.7345	16.0819	14.624	23.213		557	0.59997	0.15387	0.37818	0.38542	0.20721		538.05	24.2475	22.8736	39.9394	29.9278	29.5779		607	-0.30365	-0.03144	0.12988	0.27502	-0.21248		532.98
606	0.40773	-0.06119	-0.04632	0.02549	-0.00854		534.02	61.4243	77.231	58.9783	72.4583	55.6014		556	0.12728	0.59929	0.20585	0.32102	0.05413		518.95	19.2975	13.8969	17.5579	16.1329	25.1183		556	0.64085	0.19495	0.43845	0.54292	0.27445		538.95	25.5553	23.5971	41.468	30.982	30.4021		606	-0.27761	-0.02619	0.1803	0.22688	-0.1827		534.02
605	0.52291	-0.04743	-0.05338	0.00172	-0.00672		535.07	63.4511	80.9683	60.7298	75.531	58.4307		555	0.09781	0.39694	0.00394	0.24968	-0.06417		520	20.8793	14.7251	18.6973	17.1984	26.4148		555	0.81161	0.15233	0.36082	0.46476	0.25359		540	26.517	24.4955	43.0183	32.1897	31.3632		605	-0.28852	0.01637	0.19987	0.35977	-0.17979		535.07
604	0.5037	-0.06343	-0.03058	0.01531	-0.01168		535.97	65.2933	84.9988	62.4358	78.1548	60.4541		554	0.12519	0.64641	0.23997	0.40391	0.09018		521.04	22.4068	15.8853	20.194	18.5389	27.8063		554	0.82572	0.3542	0.59604	0.71292	0.46685		541.02	27.6247	25.6177	44.4349	33.2755	32.4201		604	-0.31379	-0.00144	0.17181	0.32682	-0.23366		535.97
603	0.33402	-0.08199	-0.0476	-0.01674	-0.00801		537.01	66.4026	88.8624	63.2967	80.8757	62.2558		553	0.06352	0.61628	0.16764	0.36534	-0.000773951		521.94	23.706	16.6498	21.7316	19.9218	29.2959		553	1.09944	0.39889	0.67457	0.78772	0.31188		542.05	28.662	26.463	45.7454	34.4269	33.3765		603	-0.26432	0.02212	0.15184	0.33293	-0.19592		537.01
602	0.49976	-0.06676	-0.03585	-0.00345	-0.0539		538.05	67.2	90.7082	64	82.5874	63.304		552	0.17143	0.61613	0.15756	0.38181	0.00626		522.98	25.1547	17.6496	23.0679	21.2345	30.9329		552	1.15584	0.53122	0.81509	0.951	0.61443		542.94	29.5173	26.7679	47.0901	35.6058	34.0757		602	-0.26227	-0.01427	0.20074	0.33333	-0.17426		538.05
601	0.49148	-0.04445	-0.05527	-0.00373	-0.02955		538.95	66.7391	92.1501	63.4902	83.2	63.933		551	0.16227	0.63917	0.30491	0.4476	0.07361		524.02	26.7404	18.8016	24.6492	22.7597	32.3406		551	1.28514	0.62781	0.9679	1.09704	0.75444		543.97	30.1004	27.1052	47.7453	36.3099	34.503		601	-0.1788	-0.00445	0.16589	0.35185	-0.11725		538.95
600	0.45676	-0.06677	-0.03259	0.01127	-0.04094		540	65.9831	92.538	63.2709	82.7911	64		550	0.27014	0.66731	0.29808	0.45522	0.02679		525.07	28.359	19.7845	26.1913	24.0611	33.9172		550	1.55991	0.71816	1.15278	1.27048	0.8408		545	31.0425	27.9305	48.8666	37.4102	35.1512		600	-0.3506	-0.00596	0.21985	0.3651	-0.23876		540
599	0.56828	-0.05661	-0.05331	0.01925	-0.01891		541.02	65.1436	92.8	62.6463	82.4627	63.2796		549	0.22194	0.76193	0.31621	0.51701	0.1317		525.97	29.4949	20.8026	27.7812	25.4592	35.2864		549	1.72423	0.94626	1.27244	1.51749	0.95243		546.02	31.6879	28.3333	49.0177	37.539	35.5561		599	-0.23154	0.02869	0.23099	0.32946	-0.18551		541.02
598	0.47255	-0.06524	-0.04187	0.00381	-0.03609		542.05	63.8522	92.5589	61.1966	81.6138	62.4393		548	0.26133	0.66006	0.34344	0.48988	0.05841		527.01	31.0857	21.5691	28.9352	26.6778	36.4631		548	2.00666	0.9697	1.46458	1.55512	1.02073		547.05	32.2229	28.5953	49.4923	38.3969	35.7247		598	-0.28415	0.04857	0.25893	0.45998	-0.18094		542.05
597	0.61838	-0.07329	-0.07449	0.01194	-0.04755		542.94	62.2406	90.7674	59.8744	78.8421	61.3853		547	0.27151	0.84996	0.38639	0.62443	0.18502		528.05	32.2555	22.4782	30.5595	28.0896	37.3235		547	2.31001	1.30657	1.81328	1.88442	1.34545		547.94	33.0726	28.7656	49.4474	38.752	35.96		597	-0.38072	-0.09185	0.22854	0.3881	-0.25634		542.94
596	0.56565	-0.10376	-0.03241	-0.01933	-0.03887		543.97	59.7986	89.6612	58.4771	77.906	59.9935		546	0.29355	0.84732	0.49172	0.62913	0.22859		528.95	33.6029	23.3717	32.0414	29.5051	39.0984		546	2.60699	1.43255	1.97404	2.13421	1.51488		548.97	33.0628	28.9801	49.88	39.3375	35.8549		596	-0.28608	-0.00717	0.20261	0.42482	-0.18329		543.97
595	0.60152	-0.0888	-0.04181	0.000185808	-0.03305		545	58.5298	87.3254	56.7876	76.0406	58.4265		545	0.35007	0.95431	0.51916	0.72686	0.26347		530	34.8646	24.2872	33.2124	30.6291	39.7311		545	2.97741	1.69231	2.332	2.45519	1.76241		550	33.4072	29	49.6425	39.3832	35.6357		595	-0.24803	-0.01224	0.27288	0.3472	-0.15044		545
594	0.62973	-0.05952	-0.02333	0.02448	-0.03426		546.02	56.1102	84.9102	54.6632	73.9774	56.3711		544	0.46077	0.99644	0.59598	0.87256	0.34007		531.04	35.9051	24.8432	34.6569	32.0126	40.923		544	3.32813	1.97666	2.6321	2.86961	1.99511		551.04	33.4704	28.6911	49.5748	39.4087	35.67		594	-0.36618	0.04642	0.25479	0.40553	-0.25962		546.02
593	0.41509	-0.04968	-0.03213	0.03066	-0.0022		547.05	54.1978	82.2504	52.9347	71.285	54.5774		543	0.53998	1.04712	0.5702	0.81851	0.33424		531.94	36.6144	25.6537	36.1521	32.9167	41.8635		543	3.76986	2.14818	2.89833	3.11867	2.26624		551.94	33.64	28.7585	48.9573	39.44	35.37		593	-0.3421	0.02248	0.28182	0.45359	-0.14444		547.05
592	0.54468	-0.04042	-0.02917	0.00274	0.01453		547.94	52.6212	80.1538	51.1656	69.77	52.9654		542	0.57676	1.14471	0.80447	1.03033	0.38807		532.98	37.7604	26.4509	37.2263	34.4243	42.6181		542	4.25117	2.63432	3.4138	3.52608	2.64915		552.98	33.3919	28.5821	48.5314	39.1869	34.8166		592	-0.19947	0.06834	0.22444	0.40314	-0.10725		547.94
591	0.67917	-0.12369	-0.08829	-0.02677	-0.05888		548.97	50.4153	77.7773	49.431	67.2411	51.21		541	0.73045	1.27767	0.95052	1.14941	0.49139		534.02	38.5455	27.1063	38.1477	35.2129	43.0554		541	4.63416	2.93526	3.84265	4.07889	3.02957		554.02	33.346	27.9794	48.0163	38.7883	34.5175		591	-0.35046	0.058	0.22731	0.45485	-0.30053		548.97
590	0.50201	-0.00538	-0.0191	0.01882	-0.02396		550	48.2312	74.3505	47.1987	64.3211	48.9923		540	0.74315	1.26708	0.98131	1.24871	0.50163		535.07	39.1963	27.4159	39.2615	36.1088	43.8709		540	5.18447	3.2714	4.25779	4.45769	3.33321		555.07	33.1104	27.8469	47.133	38.1553	33.7074		590	-0.23018	0.03156	0.2624	0.54085	-0.14578		550
589	0.7673	-0.06482	-0.03011	-0.02817	-0.02381		551.04	46.6609	71.6097	45.1708	61.7541	47.4102		539	0.9895	1.42218	1.14384	1.45585	0.60475		535.97	40.2298	27.8558	39.9603	36.6052	44.3161		539	5.75029	3.73309	4.83117	5.0396	3.76606		555.97	33.0098	27.6263	46.2906	37.8927	33.1602		589	-0.2275	0.16506	0.26234	0.46963	-0.0862		551.04
588	0.61395	-0.03805	-0.02571	0.021	-0.00923		551.94	44.5178	69.1484	44.013	59.5667	45.6116		538	1.04025	1.52335	1.28615	1.56964	0.66335		537.01	40.2179	28.3616	40.803	37.5046	44.8424		538	6.30648	4.16005	5.35467	5.53615	4.25436		557.01	32.6045	26.9147	45.137	37.2297	32.321		588	-0.23504	0.09109	0.3588	0.512	-0.18857		551.94
587	0.5935	-0.05789	-0.0573	0.0237	-0.03733		552.98	43.0404	66.597	42.0598	57.1517	43.8441		537	1.15663	1.76511	1.51599	1.84686	0.89205		538.05	40.6368	28.641	42.0215	38.0986	44.624		537	7.10805	4.74291	6.08405	6.23414	4.84266		558.05	32.0748	26.5803	44.0937	36.3582	31.6425		587	-0.22299	0.12157	0.28528	0.55364	-0.10049		552.98
586	0.66126	-0.08947	-0.04903	-0.02953	-0.03951		554.02	41.5234	64.0148	40.3972	54.8859	41.9727		536	1.40392	1.77367	1.53744	1.96979	0.88066		538.95	40.7137	28.7014	42.3815	38.3526	44.88		536	7.98781	5.21115	6.732	6.80372	5.30426		558.95	31.4952	25.8403	43.5444	35.8592	30.9047		586	-0.15949	0.23389	0.34957	0.54012	-0.10749		554.02
585	0.69739	-0.07747	-0.01859	0.01917	-0.02161		555.07	39.4141	61.331	38.63	52.6587	40.2131		535	1.55181	1.95783	1.83639	2.19062	1.05928		540	40.92	28.9325	42.9342	38.9192	44.7907		535	8.80484	5.87067	7.39975	7.54061	5.91105		560	30.9291	25.5677	42.262	34.8866	30.3253		585	-0.26871	0.20062	0.3214	0.60034	-0.11954		555.07
584	0.59294	-0.05831	-0.08269	-0.0582	-0.057		555.97	38.2374	58.8585	36.9783	50.4803	38.7378		534	1.80599	2.22209	2.10578	2.43418	1.25429		541.02	40.6182	28.7072	43.1934	39.3041	44.6694		534	9.59191	6.48153	8.26409	8.20616	6.53357		561.02	30.5154	24.9929	40.9657	34.3083	29.4544		584	-0.18992	0.22327	0.34981	0.58898	-0.05643		555.97
583	0.67636	-0.05266	-0.01578	0.02637	-0.01478		557.01	36.4073	56.3632	35.6993	48.8053	37.4209		533	2.07901	2.39867	2.29689	2.73136	1.36158		542.05	40.5623	29.04	43.5205	39.6	44.1308		533	10.5623	7.16442	9.012	8.97973	7.2077		562.05	29.7352	24.2276	39.4394	33.2919	28.3967		583	-0.17932	0.30147	0.39286	0.6551	-0.02581		557.01
582	0.80743	-0.03793	-0.03696	0.00947	-0.00593		558.05	35.1797	54.5051	34.3359	46.8064	35.9171		532	2.34629	2.63836	2.58073	3.00335	1.60133		542.94	40.2758	28.9786	43.4226	39.3085	43.7598		532	11.5235	7.85411	9.84691	9.82154	8.0473		562.94	29.1928	23.637	38.8683	32.1326	27.6384		582	-0.06056	0.31957	0.51323	0.71166	-0.03017		558.05
581	0.82017	-0.05682	-0.0052	0.00816	-0.04595		558.95	33.7923	52.5953	32.9521	45.3188	34.385		531	2.67967	2.86127	2.947	3.3184	1.81836		543.97	40.1535	28.8783	43.411	39.1281	43.2299		531	12.6624	8.6668	10.8735	10.8073	8.81578		563.97	28.4101	22.8825	37.2054	31.2318	26.6949		581	-0.13101	0.40215	0.41391	0.7169	-0.04994		558.95
580	0.64587	-0.05632	-0.01334	0.04274	-0.00252		560	32.4821	50.3117	31.978	43.4929	33.1258		530	2.99532	3.02705	3.20022	3.60697	2.00889		545	39.6604	28.414	43.56	39.0112	42.7507		530	13.689	9.36053	11.6978	11.6158	9.51473		565	27.5468	22.2063	35.8758	30.0122	25.8688		580	-0.11659	0.50983	0.51124	0.83406	-0.03722		560
579	0.73412	-0.0677	-0.02798	-0.00267	-0.000967327		561.02	30.9969	48.5521	30.7537	41.6835	32.0837		529	3.39287	3.3257	3.51995	3.99959	2.27896		546.02	39.0161	28.1341	43.5452	38.9668	41.9882		529	14.8881	10.2588	12.7811	12.5121	10.3909		566.02	27.1042	21.4825	34.9289	29.1308	24.882		579	0.07938	0.56152	0.58082	0.9151	0.15725		561.02
578	0.90161	-0.01406	-0.02317	0.02514	-0.02169		562.05	29.8771	46.7763	29.8803	40.1565	30.5835		528	3.82605	3.65132	4.04074	4.44062	2.58849		547.05	38.3111	27.8824	43.0655	38.5293	41.2862		528	16.0298	11.1687	13.8595	13.6748	11.3537		567.05	25.973	20.9328	33.4165	28.1852	23.9566		578	0.13572	0.70953	0.61803	0.99609	0.08641		562.05
577	0.73858	-0.02918	-0.0346	0.03112	0.02996		562.94	28.8195	45.2975	28.9074	39.0216	29.8514		527	4.17075	4.08238	4.52163	4.9447	2.92652		547.94	37.6225	27.5953	42.7193	38.1606	40.4879		527	17.2751	12.1937	15.0725	14.654	12.3294		567.94	25.42	20.333	32.6872	27.422	23.5582		577	0.14073	0.76507	0.69134	1.0755	0.20079		562.94
576	0.80384	-0.02364	0.01497	0.0268	-0.01628		563.97	28.4324	43.8656	28.0077	37.6067	29.0014		526	4.66602	4.46493	4.99534	5.46487	3.38153		548.97	37.1193	27.0428	42.3838	37.5193	39.6673		526	18.5955	13.1777	16.3115	15.7084	13.3392		568.97	24.4143	19.5035	31.1546	26.501	22.464		576	0.32231	0.99729	0.77138	1.2386	0.37459		563.97
575	0.66011	-0.02872	-0.02942	0.04639	0.02916		565	27.734	42.3572	27.1529	36.6654	28.2017		525	5.17526	4.87258	5.46416	5.96586	3.74023		550	36.1701	26.554	41.7692	36.7129	38.6891		525	19.9672	14.1821	17.3381	16.8631	14.297		570	23.9223	18.8687	30.2109	25.4964	21.6125		575	0.30005	1.10428	0.95142	1.42131	0.31545		565
574	0.89583	-0.03827	-0.00716	0.04381	0.01806		566.02	26.4548	41.025	26.5704	35.5725	27.5374		524	5.67584	5.27293	6.07843	6.51928	4.16157		551.04	35.5103	26.0649	41.1194	35.9986	37.6479		524	21.2333	15.2761	18.6215	17.9696	15.4808		571.02	23.3168	18.3281	29.1839	24.3832	20.8783		574	0.47688	1.31575	0.99839	1.5194	0.49094		566.02
573	0.8539	0.0071	-0.0018	0.03629	0.02507		567.05	25.8767	39.8937	26.088	34.6917	26.5914		523	6.39725	5.85274	6.63816	7.18008	4.72203		551.94	34.5583	25.5232	40.1163	35.0929	36.7354		523	22.6758	16.4259	19.7609	19.0387	16.6171		572.05	22.3299	17.714	28.0801	23.5718	20.2489		573	0.63899	1.55659	1.14736	1.67545	0.47698		567.05
572	0.84303	-0.04635	0.000515891	0.01505	0.02815		567.94	25.2542	38.9252	25.3647	33.9695	26.319		522	7.18903	6.39501	7.31451	7.82976	5.23931		552.98	33.5082	24.9836	39.7506	34.3827	35.6442		522	24.2068	17.5335	21.1118	20.3077	17.7534		572.94	21.7003	17.1356	27.5045	23.0583	19.6784		572	0.7887	1.80146	1.26433	1.86196	0.77351		567.94
571	1.03613	0.03587	0.01603	0.08089	0.08147		568.97	24.9475	38.2319	24.921	33.3088	25.71		521	7.92435	6.89461	7.96882	8.60752	5.72917		554.02	32.9698	24.51	39.2471	33.5594	34.8456		521	25.4901	18.5855	22.3115	21.375	18.8469		573.97	20.9873	16.5808	26.3856	22.0313	18.9921		571	0.88007	2.01188	1.43993	2.08845	0.80938		568.97
570	0.74533	0.04506	0.06384	0.12483	0.07347		570	24.3573	37.365	24.6101	32.7498	25.2342		520	8.63272	7.49352	8.64125	9.26688	6.33219		555.07	31.5937	23.6654	38.156	32.6165	33.5047		520	27.084	19.6876	23.4867	22.5265	20.0017		575	20.3728	15.9599	25.4291	21.0925	18.1423		570	1.21528	2.36044	1.56729	2.36205	1.12263		570
569	0.92646	0.04374	0.04489	0.09822	0.0613		571.02	23.999	36.5925	24.1157	31.9736	24.7442		519	9.50607	8.13688	9.43369	10.0823	6.98037		555.97	30.9211	23.025	37.1069	31.7602	32.5482		519	28.5319	20.9019	24.8715	23.7056	21.2306		576.02	19.6973	15.3013	24.77	20.2981	17.5895		569	1.52941	2.74563	1.79021	2.64635	1.34114		571.02
568	1.09929	0.0874	0.09724	0.11581	0.13608		572.05	23.6854	35.6553	23.8531	31.4279	24.3387		518	10.3712	8.86969	10.2013	10.9861	7.65354		557.01	29.6978	22.5868	36.3502	30.8688	31.4642		518	29.9515	22.0639	26.0851	24.8494	22.3416		577.05	19.0284	14.9622	23.9099	19.9489	17.0269		568	1.71686	3.18084	2.0666	2.95711	1.43759		572.05
567	1.00771	0.12486	0.12797	0.14084	0.16738		572.94	23.2355	35.4467	23.4707	31.0001	24.013		517	11.3962	9.61609	10.9762	11.7164	8.36179		558.05	29.0993	22.0718	35.6697	30.0076	30.7065		517	31.5118	23.1207	27.2883	25.9652	23.5147		577.94	18.4984	14.4513	23.2574	19.2356	16.6241		567	2.06031	3.49421	2.29127	3.21113	1.75039		572.94
566	1.14029	0.12922	0.14263	0.17018	0.17378		573.97	22.5502	34.6996	23.0668	30.5362	23.6822		516	12.3201	10.3595	11.9969	12.7027	9.14175		558.95	28.3628	21.4026	34.5194	29.1857	29.5296		516	32.9377	24.2949	28.4875	27.0604	24.6852		578.97	17.8332	14.1312	22.2663	18.6274	16.032		566	2.30025	4.01354	2.55868	3.49825	2.0158		573.97
565	1.21313	0.18282	0.13778	0.23188	0.22482		575	22.2845	34.1591	22.6187	29.9127	23.3279		515	13.3993	11.2263	12.9282	13.6364	10.0506		560	27.1623	20.8589	33.9013	28.1629	28.9547		515	34.2764	25.3891	29.7118	28.2299	25.8392		580	17.224	13.7111	21.7669	17.9488	15.5406		565	2.74888	4.57996	2.82995	3.99371	2.3293		575
564	1.23904	0.2202	0.19162	0.20008	0.27907		576.02	21.9214	33.5332	22.3026	29.5572	22.8662		514	14.4268	12.1385	13.9635	14.704	10.9485		561.02	26.3964	20.1171	32.8424	27.2958	27.6805		514	35.6727	26.5963	30.8428	29.2983	27.0261		581.02	16.7141	13.0954	21.0001	17.3772	15.1307		564	3.16453	5.10075	3.29164	4.50839	2.73189		576.02
563	1.31701	0.2646	0.21085	0.28794	0.32928		577.05	21.5496	33.0429	21.8223	29.0522	22.4138		513	15.5476	12.939	14.8094	15.5261	11.7447		562.05	25.5292	19.3532	32.0547	26.4243	26.6959		513	37.0502	27.5567	31.8202	30.1653	27.9442		582.05	16.1938	12.8355	20.2691	16.8362	14.7254		563	3.66353	5.73238	3.62411	4.91397	3.05837		577.05
562	1.50191	0.34402	0.29655	0.3615	0.4096		577.94	21.1508	32.6008	21.4673	28.5966	22.1866		512	16.736	13.973	15.8725	16.7242	12.7936		562.94	24.7816	18.9167	31.2354	25.5282	25.8238		512	38.4002	28.6494	33.0441	31.2145	29.1095		582.94	15.6888	12.3862	19.7477	16.3761	14.1792		562	4.09585	6.37795	4.07746	5.5066	3.42794		577.94
561	1.42984	0.44137	0.34562	0.41239	0.50322		578.97	20.9218	31.8529	21.1176	27.9125	21.7043		511	17.9705	14.9297	16.9437	17.7293	13.8108		563.97	23.9599	18.3268	29.9653	24.5252	24.9068		511	39.6687	29.6389	33.9644	32.223	30.2248		583.97	15.0973	12.0239	19.1826	15.8758	13.7896		561	4.6621	7.1798	4.43389	5.98394	3.92338		578.97
560	1.5599	0.5348	0.42434	0.49378	0.59472		580	20.4496	31.3903	20.6444	27.3391	21.1829		510	19.11	15.9044	17.9725	18.7822	14.8495		565	23.1463	17.7312	29.6016	23.7606	24.191		510	40.8369	30.5726	34.8384	32.9535	31.1215		585	14.7467	11.5045	18.5379	15.3038	13.2683		560	5.18166	7.93663	4.92205	6.51543	4.35109		580
559	1.6844	0.66303	0.52122	0.59872	0.69143		581.02	20.0215	30.4933	20.0124	26.8939	20.7017		509	20.4082	17.0135	19.0711	19.8583	15.9088		566.02	22.5016	17.2159	28.6087	23.0426	23.3585		509	42.049	31.4914	35.795	33.8689	32.0854		586.02	14.1741	11.2397	18.2535	14.9745	12.9134		559	5.79131	8.75973	5.44883	7.11917	4.87319		581.02
558	1.94953	0.76313	0.6062	0.74558	0.86312		582.05	19.5565	29.9469	19.398	26.1655	20.2399		508	21.7861	18.0527	20.1914	21.0546	17.0083		567.05	21.6924	16.6486	27.9102	22.2337	22.554		508	43.1321	32.3195	36.575	34.6045	32.9246		587.05	13.7557	10.856	17.5092	14.4402	12.546		558	6.47914	9.67496	5.95559	7.79414	5.44038		582.05
557	2.23434	0.98201	0.77455	0.82548	1.00079		582.94	18.6921	29.2214	18.9851	25.495	19.7797		507	22.9411	19.1398	21.2854	22.161	18.1697		567.94	20.9514	16.1325	26.8649	21.4325	21.8011		507	44.2626	33.1766	37.332	35.3306	33.7641		587.94	13.0962	10.5561	16.9192	14.1433	12.2406		557	7.22852	10.6224	6.46356	8.45386	6.04062		582.94
556	2.45604	1.18245	0.89226	1.03054	1.26196		583.97	18.7385	28.5353	18.6265	24.9654	19.1233		506	24.3756	20.2673	22.3965	23.2468	19.2464		568.97	20.3312	15.5215	26.0775	20.5473	20.9133		506	45.1564	33.7959	37.9153	35.8532	34.4496		588.97	12.8464	10.2418	16.3589	13.6999	11.8113		556	8.00897	11.4327	7.12718	9.16736	6.69506		583.97
555	2.63384	1.35551	1.04717	1.18428	1.44376		585	18.1114	27.5802	17.9827	24.0275	18.5472		505	25.6787	21.371	23.5334	24.3597	20.4753		570	19.6983	15.086	25.2843	20.0563	20.3007		505	45.9011	34.5212	38.5478	36.4891	35.2		590	12.4698	9.87065	15.9918	13.1868	11.3119		555	8.77035	12.5236	7.70225	9.84525	7.35115		585
554	2.98448	1.73207	1.31279	1.52356	1.77035		586.02	17.544	26.8854	17.2983	23.4656	18.0173		504	26.9563	22.6486	24.6584	25.5387	21.7434		571.02	19.084	14.6035	24.5952	19.2678	19.5743		504	46.7234	35.1789	39.0568	37.0152	35.8699		591.02	12.0544	9.57573	15.2886	12.9394	10.9748		554	9.60263	13.6038	8.38778	10.6932	7.96976		586.02
553	3.38676	2.07799	1.51598	1.77221	2.11874		587.05	16.9127	26.3146	16.7344	22.6555	17.4309		503	28.3606	23.6636	25.7338	26.5931	22.8649		572.05	18.3645	14.1238	23.7709	18.5744	18.8953		503	47.504	35.6487	39.4569	37.4364	36.4099		592.05	11.7125	9.207	14.8864	12.445	10.5916		553	10.4426	14.6962	9.11118	11.3749	8.73279		587.05
552	3.86874	2.4719	1.84611	2.12443	2.51878		587.94	16.3786	25.2532	16.1536	22.0464	16.9647		502	29.6439	24.836	26.9171	27.7105	24.1339		572.94	17.9381	13.6999	23.3069	18.0088	18.3015		502	47.9876	36.2018	39.8821	37.749	36.9296		592.94	11.1747	8.93944	14.2925	12.0826	10.3842		552	11.2923	15.752	9.71452	12.1483	9.42494		587.94
551	4.50247	2.9881	2.23658	2.58675	2.99853		588.97	15.7774	24.5174	15.568	21.2224	16.3511		501	30.8488	25.8885	27.8347	28.6104	25.3		573.97	17.2415	13.228	22.5049	17.2985	17.5945		501	48.5598	36.4516	40.0261	38.0148	37.2626		593.97	10.8981	8.58715	13.9039	11.6323	9.98046		551	12.1947	16.9121	10.3916	12.9917	10.194		588.97
550	5.40728	3.58204	2.65247	3.0559	3.59668		590	15.3174	23.7202	15.0996	20.3765	15.6111		500	32.1054	27.1135	28.9539	29.813	26.6169		575	16.7326	12.8594	21.7118	16.7407	16.9709		500	49.0789	36.8808	40.3393	38.2402	37.7557		595	10.5421	8.4551	13.2631	11.2098	9.68391		550	13.1257	18.0538	11.1195	13.7374	10.9017		590
549	5.9815	4.31022	3.19887	3.68255	4.27348		591.02	14.9725	22.9932	14.4483	19.7999	15.3332		499	33.3452	28.1879	30.0032	30.801	27.7623		576.02	15.9303	12.4154	21.0519	16.1972	16.4228		499	49.3943	37.0729	40.4336	38.4404	37.984		596.02	10.1209	8.04429	12.88	10.7858	9.27763		549	14.025	19.1825	11.7849	14.5315	11.6428		591.02
548	7.09475	5.13209	3.77217	4.40545	5.07019		592.05	14.1725	22.0929	14.0801	19.0914	14.6569		498	34.5602	29.2518	30.9602	31.6795	28.9396		577.05	15.6265	11.8331	20.4826	15.7982	15.9426		498	49.5704	37.2238	40.5	38.475	38.2434		597.05	9.75447	7.72494	12.4094	10.4867	8.92798		548	15.0083	20.2338	12.5142	15.3056	12.4269		592.05
547	8.26346	6.19531	4.58608	5.3118	6.02235		592.94	13.7253	21.4481	13.4635	18.5032	14.2349		497	35.7018	30.2364	31.9253	32.6267	30.1809		577.94	15.1684	11.756	19.7839	15.2347	15.3088		497	49.7611	37.3463	40.4775	38.5	38.3411		597.94	9.39945	7.55537	11.8589	10.0733	8.61035		547	15.8946	21.4295	13.2451	16.1099	13.2702		592.94
546	9.59695	7.33647	5.43853	6.36698	7.13946		593.97	13.3213	20.6401	13.0801	17.8451	13.6667		496	36.7532	31.2989	32.8066	33.4861	31.2185		578.97	14.6631	11.2324	19.1167	14.426	14.607		496	49.9991	37.5	40.3856	38.4581	38.4079		598.97	9.08061	7.25266	11.5669	9.75079	8.24076		546	16.8557	22.5643	13.9684	16.865	14.0641		593.97
545	11.0754	8.85512	6.50904	7.54709	8.50354		595	12.6628	19.8715	12.4252	17.0299	13.0686		495	37.8441	32.2543	33.6005	34.2895	32.3216		580	14.2472	10.9864	18.5765	14.2122	14.249		495	49.9919	37.4419	40.2809	38.3004	38.5		600	8.81069	6.94688	11.1719	9.38574	7.94224		545	17.7141	23.6369	14.6934	17.7067	14.8027		595
544	13.2297	10.4969	7.73242	9.06042	10.0973		596.02	12.3273	19.1327	12.0222	16.3104	12.4916		494	38.8189	33.142	34.5031	35.069	33.3405		581.02	13.5931	10.5629	18.0145	13.7456	13.7225		494	50	37.4287	40.0976	38.2483	38.4655		601.01	8.38526	6.60284	10.5757	8.90275	7.58553		544	18.6675	24.7278	15.4084	18.413	15.6364		596.02
543	15.5351	12.4818	9.16076	10.7839	11.9507		597.05	11.7475	18.169	11.4519	15.5069	11.9491		493	39.8364	33.9993	35.2039	35.7183	34.3012		582.05	13.2566	10.2387	17.4052	13.2873	13.2298		493	49.7409	37.2764	39.8147	38.0088	38.4327		602.02	8.08881	6.35852	10.1364	8.64295	7.2365		543	19.5683	25.6964	16.1035	19.2014	16.4136		597.05
542	18.2788	14.9023	10.9498	12.9001	14.1333		597.94	11.3928	17.5513	11.0587	15.0746	11.6493		492	40.6407	34.9769	36.0752	36.5187	35.4293		582.94	12.8235	9.77233	16.8439	12.8211	12.8096		492	49.663	37.2332	39.7148	37.9383	38.3667		603.04	7.73803	6.15066	9.77913	8.21786	6.94237		542	20.4466	26.7182	16.7809	19.8752	17.1165		597.94
541	21.3505	17.584	13.016	15.3189	16.6317		598.97	10.7647	17.046	10.5161	14.4362	11.1241		491	41.311	35.5777	36.5611	37.0327	36.1923		583.97	12.3112	9.57069	16.4591	12.4028	12.1939		491	49.3899	36.979	39.3194	37.5963	38.1266		604.05	7.42806	5.9048	9.34606	7.86516	6.60152		541	21.2224	27.7689	17.3638	20.5765	17.877		598.97
540	24.7847	20.6796	15.3714	18.0795	19.4462		600	10.2699	16.3127	10.1488	13.8135	10.6957		490	42.0511	36.2686	37.1734	37.5979	37.0284		585	11.8654	9.21283	15.9094	11.8616	11.9097		490	49.0839	36.7617	38.9527	37.2803	37.8984		605.07	7.13803	5.70378	8.88518	7.49929	6.31094		540	21.9995	28.6179	18.0892	21.2601	18.562		600
539	29.1552	24.1541	18.1234	21.2685	22.6762		601.01	9.95585	15.5155	9.64732	13.1319	10.1654		489	42.7536	36.8699	37.5739	38.0397	37.7644		586.02	11.4336	8.90272	15.4209	11.564	11.4331		489	48.8794	36.4879	38.4973	36.979	37.6615		605.94	6.87718	5.46126	8.58635	7.33815	6.12947		539	22.6889	29.5227	18.5808	21.8511	19.2411		601.01
538	33.5667	28.0087	21.2456	24.8055	26.2344		602.02	9.53725	14.7382	9.23378	12.4975	9.70331		488	43.1889	37.5566	38.1429	38.4636	38.5845		587.05	11.0457	8.52967	14.9457	11.136	11.0141		488	48.3585	36.1933	38.2721	36.666	37.4849		606.95	6.57736	5.23702	8.31487	6.9934	5.86229		538	23.4619	30.3094	19.2166	22.5515	19.8556		602.02
537	38.4974	32.1375	24.7328	28.7286	30.09		603.04	9.0896	14.2686	8.8497	12.0127	9.41406		487	43.7038	38.0302	38.4402	38.7279	39.1611		587.94	10.7174	8.24243	14.286	10.7475	10.5227		487	47.9686	35.8779	37.713	36.3137	37.0157		607.97	6.29165	5.01951	7.91048	6.67418	5.60193		537	24.0987	31.1285	19.813	23.0651	20.5391		603.04
536	43.7285	36.5267	28.5258	32.8628	34.1387		604.05	8.56468	13.6606	8.41527	11.5169	8.97766		486	44.171	38.4158	38.7169	38.9794	39.6758		588.97	10.1999	7.9039	13.802	10.2136	10.1224		486	47.6068	35.5265	37.2793	35.8805	36.7252		608.98	6.05202	4.82135	7.5094	6.39522	5.42973		536	24.8192	31.766	20.2791	23.686	21.0948		604.05
535	49.4958	41.0152	32.6211	37.2582	38.3918		605.07	8.40036	13.1142	8.20457	11.1701	8.50275		485	44.4549	38.8862	39.066	39.2187	40.1781		590	9.8393	7.65579	13.4947	9.90522	9.70194		485	47.1203	35.2124	36.8229	35.5476	36.4132		610	5.86105	4.5837	7.20002	6.11859	5.13999		535	25.4001	32.374	20.8402	24.1739	21.7422		605.07
534	55.1801	45.5694	36.9493	41.7398	42.7098		605.94	8.00725	12.753	7.81161	10.7351	8.3242		484	44.6134	39.2029	39.185	39.3426	40.5442		591.02	9.41261	7.32393	12.9168	9.48529	9.2954		484	46.6708	34.7016	36.3093	35.0436	36.0089		611.01	5.56478	4.35984	6.83476	5.82047	4.89078		534	25.8807	33.0328	21.2424	24.6725	22.2395		605.94
533	60.762	49.9891	41.3003	46.2271	46.954		606.95	7.66968	12.1009	7.44658	10.2483	7.90935		483	44.785	39.3883	39.3295	39.4268	40.7819		592.05	9.03556	7.18017	12.5325	9.186	8.98123		483	46.1897	34.2964	35.8146	34.5598	35.4776		612.02	5.24888	4.13243	6.53251	5.59203	4.72716		533	26.3779	33.6	21.8009	25.1067	22.7177		606.95
532	66.2951	54.2742	45.7219	50.6496	51.0741		607.97	7.46066	11.6341	7.1468	9.84398	7.57317		482	44.9992	39.6439	39.4497	39.4945	41.0801		592.94	8.68277	6.76473	12.0055	8.7979	8.51839		482	45.5566	33.9935	35.3201	34.1317	35.1046		613.04	5.02575	4.00237	6.2632	5.28039	4.47124		532	26.918	34.0574	22.1785	25.5657	23.2472		607.97
531	71.4061	58.1774	49.9966	54.7921	54.8943		608.98	7.04522	11.0788	6.89587	9.47485	7.29941		481	44.9927	39.8386	39.4314	39.5	41.2736		593.97	8.36547	6.50721	11.6432	8.42653	8.19953		481	45.0986	33.4849	34.801	33.6553	34.755		614.05	4.79219	3.79052	5.91971	5.03803	4.258		531	27.346	34.4418	22.6431	25.9404	23.6802		608.98
530	76.3369	61.6149	54.019	58.4761	58.2989		610	6.90738	10.5742	6.60992	8.99535	6.98706		480	45	40	39.5	39.4974	41.4736		595	8.00076	6.28293	11.1878	8.10703	7.92501		480	44.3587	33.1128	34.2758	33.2394	34.2691		615.07	4.64748	3.67184	5.70428	4.88767	4.13856		530	27.7836	34.7057	23.1004	26.2751	24.1972		610
529	80.2959	64.5662	57.6249	61.7671	61.2777		611.01	6.52349	10.1901	6.35205	8.63179	6.67174		479	44.7668	39.8975	39.3915	39.2781	41.4327		596.02	7.65322	6.04996	10.8014	7.80773	7.46446		479	43.9314	32.4988	33.7091	32.7111	33.7525		615.94	4.38819	3.4886	5.51066	4.59243	3.92803		529	28.0703	35.0159	23.504	26.5273	24.5223		611.01
528	83.9333	66.8843	60.8524	64.455	63.7106		612.02	6.25854	9.74746	6.10857	8.30643	6.41739		478	44.6967	39.9002	39.3161	39.1574	41.5		597.05	7.36173	5.78728	10.3353	7.50212	7.11676		478	43.1997	32.0005	33.0991	32.189	33.4059		616.95	4.20204	3.41264	5.21286	4.42562	3.73819		528	28.4337	35.2239	23.9335	26.9235	24.9153		612.02
527	86.779	68.6788	63.5851	66.6326	65.6047		613.04	6.0512	9.41266	5.86609	8.03331	6.10041		477	44.4509	39.9192	39.1024	39.0295	41.4587		597.94	7.12943	5.51997	9.9735	7.16343	6.90028		477	42.5298	31.5631	32.6015	31.747	32.8569		617.97	4.10951	3.23916	5.01323	4.2725	3.58194		527	28.6868	35.3579	24.2348	27.1786	25.3295		613.04
526	89.0649	69.855	65.7212	68.1708	66.9396		614.05	5.70354	8.94567	5.62841	7.61095	5.93391		476	44.1755	39.7899	38.8711	38.8608	41.3372		598.97	6.76905	5.26724	9.61218	6.8961	6.4712		476	42.0074	31.1249	32.0184	31.1705	32.4139		618.98	3.85504	3.09597	4.86633	4.03033	3.42032		526	29.0232	35.4825	24.7448	27.4501	25.7306		614.05
525	90.6833	70.4282	67.2752	69.0629	67.7241		615.07	5.56086	8.60321	5.47382	7.35695	5.65534		475	43.9915	39.4913	38.6304	38.4989	41.0618		600	6.38478	5.19719	9.2251	6.51202	6.24034		475	41.3969	30.5817	31.4515	30.61	31.8183		620	3.69434	2.93016	4.60414	3.8466	3.2434		525	29.2256	35.5	25.1338	27.7054	26.0647		615.07
524	91.603	70.5	68.3294	69.5	68		615.94	5.40086	8.29974	5.25318	7.05235	5.50532		474	43.5227	39.367	38.3889	38.1591	40.9002		601.01	6.11337	4.90964	8.87611	6.33338	6.00787		474	40.5887	30.0805	30.9215	30.2055	31.3834		621.02	3.5153	2.76722	4.32604	3.70102	3.10296		524	29.4442	35.3338	25.4464	27.9456	26.4358		615.94
523	92	70.1094	68.8615	69.3948	67.8681		616.95	5.08743	8.02224	4.97862	6.76155	5.24808		473	43.1717	39.2064	38.2013	37.904	40.6757		602.02	5.82926	4.65807	8.50168	5.94526	5.69362		473	39.8942	29.5894	30.3299	29.5775	30.8596		622.05	3.36519	2.65756	4.18821	3.51614	2.95554		523	29.542	35.4222	25.8256	28.2196	26.7017		616.95
522	91.8567	69.3344	69	68.8944	67.3709		617.97	4.89976	7.62921	4.8602	6.51512	5.10561		472	42.8461	38.8509	37.7668	37.3907	40.3259		603.04	5.65324	4.43335	8.1857	5.73912	5.48727		472	39.2847	28.999	29.6919	29.086	30.2811		622.94	3.24449	2.55712	3.96604	3.35353	2.84736		522	29.8326	35.3311	26.1707	28.3516	27.0913		617.97
521	91.1614	68.26	68.7373	68.0345	66.5172		618.98	4.82109	7.45686	4.71455	6.32311	4.87555		471	42.4083	38.5241	37.3648	37.0162	39.9599		604.05	5.33784	4.2573	7.81919	5.46045	5.1776		471	38.5074	28.4705	29.0708	28.4687	29.7588		623.97	3.10716	2.42518	3.83634	3.21317	2.70943		521	29.9553	35.204	26.5714	28.6489	27.2909		618.98
520	90.351	66.788	68.0337	66.8303	65.3656		620	4.63766	7.11144	4.46484	6.11369	4.78567		470	42.0037	38.2627	37.061	36.7506	39.7604		605.07	5.1114	4.04696	7.5073	5.2297	4.91782		470	37.7682	28.0264	28.599	28.0739	29.2384		625	2.98248	2.33172	3.66454	3.04657	2.57457		520	30.0369	35.1202	26.9754	28.84	27.5892		620
519	88.9348	65.2142	67.1999	65.4469	64.0528		621.02	4.42577	6.86417	4.34194	5.82741	4.59328		469	41.5708	37.9508	36.6161	36.2812	39.2552		605.94	4.99885	3.94384	7.24604	4.99936	4.70488		469	37.2776	27.4175	27.9215	27.3741	28.6747		626.02	2.85933	2.22499	3.53122	2.98298	2.46944		519	30.1423	35.1485	27.3554	29.1549	27.7919		621.02
518	87.4929	63.3907	66.0559	63.8646	62.5609		622.05	4.24929	6.65493	4.23022	5.54685	4.37955		468	41.0009	37.4744	36.1707	35.7992	38.816		606.95	4.6893	3.71903	6.98018	4.77226	4.50343		468	36.5224	26.8563	27.1538	26.8056	27.9974		627.05	2.71425	2.13211	3.35132	2.80691	2.34928		518	30.1929	34.8987	27.6519	29.262	28.0615		622.05
517	85.7117	61.4417	64.7089	62.0688	60.895		622.94	4.1658	6.40922	4.09528	5.47372	4.19395		467	40.5887	37.1935	35.7254	35.3981	38.4588		607.97	4.49382	3.5966	6.59012	4.58352	4.28573		467	35.7846	26.3528	26.779	26.2931	27.5467		627.94	2.583	2.03787	3.1925	2.67461	2.30705		517	30.2958	34.6662	28.066	29.5762	28.3332		622.94
516	83.9463	59.4498	63.1697	60.1964	59.1199		623.97	4.02315	6.12523	3.92842	5.22485	4.09541		466	39.9229	36.5936	35.1628	34.7407	37.8968		608.98	4.27604	3.44498	6.34692	4.28144	4.11573		466	35.1337	25.72	25.9637	25.6118	26.8105		628.97	2.48501	1.96437	3.08916	2.63724	2.20237		516	30.3052	34.4757	28.3555	29.6779	28.5145		623.97
515	81.7767	57.3579	61.5954	58.305	57.3559		625	3.75108	5.98212	3.80653	5.10808	3.89545		465	39.5382	36.4044	34.7412	34.4443	37.5411		610	4.09345	3.33741	6.14782	4.24121	3.95279		465	34.309	25.3494	25.4875	25.2039	26.394		630	2.37326	1.87957	2.93414	2.48812	2.07489		515	30.4173	34.2843	28.7074	29.8949	28.6631		625
514	79.5663	55.2691	59.8068	56.2856	55.4643		626.02	3.66477	5.6972	3.67229	4.90879	3.80376		464	38.8797	35.7919	34.2402	33.8569	37.0164		611.01	3.94663	3.16298	5.88385	3.95597	3.74423		464	33.7034	24.7337	24.8714	24.5724	25.677		631.01	2.29378	1.75998	2.8685	2.39096	1.98343		514	30.4599	34.115	29.0371	30.0067	28.9687		626.02
513	77.2216	53.2183	58.0175	54.2885	53.5968		627.05	3.56972	5.54589	3.52068	4.7312	3.61735		463	38.2768	35.3786	33.7336	33.2965	36.495		612.02	3.77958	3.04936	5.69746	3.77266	3.5877		463	32.9247	24.0744	24.0861	23.9615	25.0379		632.02	2.206	1.71737	2.71038	2.28806	1.88812		513	30.4852	33.9492	29.2942	30.1257	29.0724		627.05
512	74.8946	51.2529	56.1884	52.3239	51.7939		627.94	3.52221	5.37743	3.44828	4.53803	3.61351		462	37.8066	34.8361	33.1508	32.8374	35.9189		613.04	3.62792	2.91242	5.39532	3.63657	3.41265		462	32.2314	23.5936	23.4635	23.345	24.5527		633.04	2.10803	1.62226	2.54832	2.19404	1.84483		512	30.5	33.5748	29.6172	30.1722	29.331		627.94
511	72.8721	49.3897	54.3715	50.4717	50.0366		628.97	3.31277	5.2415	3.29425	4.49448	3.47413		461	37.2572	34.4471	32.8024	32.2963	35.5499		614.05	3.47811	2.78212	5.2078	3.46266	3.31446		461	31.4751	23.0557	23.0071	22.8198	23.9917		634.05	2.00095	1.55946	2.50808	2.10418	1.76212		511	30.4825	33.3827	29.7925	30.3093	29.4249		628.97
510	70.8071	47.5738	52.5394	48.639	48.3486		630	3.20972	5.02098	3.25848	4.28748	3.36454		460	36.5298	33.9285	32.2684	31.8683	34.9998		615.07	3.30164	2.66741	5.06922	3.37498	3.15439		460	30.7346	22.4559	22.4351	22.3239	23.456		635.07	1.91236	1.52249	2.3931	2.02186	1.67118		510	30.4475	33.1651	30.1988	30.4678	29.5969		630
509	68.6587	45.9667	50.8404	47.0132	46.7928		631.01	3.17241	4.83433	3.10269	4.14251	3.25451		459	35.9047	33.4465	31.8036	31.316	34.462		615.94	3.14198	2.53482	4.85854	3.14553	2.97911		459	30.0106	21.9416	21.8038	21.7227	22.8999		635.94	1.85363	1.48436	2.31674	1.93249	1.61237		509	30.3914	32.8767	30.354	30.4625	29.6586		631.01
508	66.6552	44.4434	49.1954	45.4294	45.3194		632.02	3.05062	4.65728	3.0002	3.96296	3.15458		458	35.3562	32.9857	31.2169	30.7555	33.9677		616.95	3.02279	2.43981	4.57514	2.99906	2.83834		458	29.3713	21.3525	21.2059	21.1814	22.2897		636.95	1.78265	1.38593	2.19469	1.83927	1.56203		508	30.4173	32.6908	30.4551	30.4164	29.8342		632.02
507	64.8481	43.1187	47.6859	43.9908	43.9866		633.04	2.95522	4.56319	2.94018	3.94296	3.01558		457	34.6567	32.4258	30.5922	30.3315	33.4596		617.97	2.88685	2.32391	4.46218	2.88824	2.75752		457	28.6695	20.8562	20.5996	20.6677	21.8203		637.97	1.67601	1.33478	2.11453	1.76704	1.47357		507	30.3986	32.3165	30.6908	30.4993	29.9166		633.04
506	63.0741	41.8981	46.2757	42.7266	42.7893		634.05	2.89182	4.46208	2.78098	3.77141	2.90951		456	33.9914	31.8085	30.0305	29.7193	32.8822		618.98	2.79017	2.27416	4.24038	2.80404	2.58585		456	28.0953	20.1927	19.9259	20.0059	21.2142		638.98	1.59118	1.29938	2.0094	1.7211	1.43722		506	30.2002	32.1378	30.8625	30.5	29.8257		634.05
505	61.7547	40.928	44.999	41.6301	41.7891		635.07	2.72674	4.30003	2.76585	3.63451	2.82533		455	33.5498	31.4356	29.4658	29.2407	32.3931		620	2.68339	2.13497	4.1009	2.67413	2.53079		455	27.1738	19.7197	19.4194	19.4512	20.6915		640	1.55669	1.25501	1.94025	1.64873	1.36285		505	30.2427	31.8018	30.9025	30.474	30		635.07
504	60.3813	40.0675	43.9034	40.7046	40.9089		635.94	2.64824	4.12515	2.66254	3.53722	2.7687		454	32.8702	30.8739	28.8966	28.6811	31.8666		621.02	2.56422	2.03081	3.90264	2.53822	2.39976		454	26.6343	19.145	18.8409	18.9148	20.0775		641	1.48458	1.16343	1.88647	1.59183	1.29198		504	30.0018	31.5047	30.9286	30.3711	29.8828		635.94
503	59.2408	39.3533	42.889	39.9019	40.1501		636.95	2.59315	3.95397	2.56327	3.38411	2.67425		453	32.2061	30.3067	28.2579	28.0769	31.1851		622.05	2.43397	1.94416	3.75131	2.44823	2.291		453	25.8937	18.6034	18.2032	18.4204	19.5804		642	1.43612	1.11752	1.81224	1.47906	1.24748		503	29.9088	31.2895	31	30.2808	29.9516		636.95
502	58.5436	38.8629	42.1011	39.3457	39.611		637.97	2.4961	3.8411	2.50903	3.21497	2.51441		452	31.6203	29.7965	27.7239	27.5181	30.6779		622.94	2.32622	1.85817	3.60113	2.33156	2.19433		452	25.2642	18.0499	17.6532	17.831	18.9857		643	1.34095	1.08308	1.74139	1.41953	1.23023		502	29.7646	30.9753	30.964	30.1912	29.8392		637.97
501	57.7112	38.4651	41.428	38.8713	39.1478		638.98	2.47947	3.70276	2.40819	3.19712	2.48882		451	30.8781	29.1607	27.1707	26.9649	30.1169		623.97	2.25477	1.80156	3.43456	2.25681	2.08762		451	24.658	17.5137	17.1611	17.4108	18.47		644	1.29825	1.05089	1.62254	1.40574	1.13805		501	29.5397	30.69	30.9379	30.0427	29.7735		638.98
500	57.1695	38.2941	40.9356	38.6049	38.8983		640	2.26839	3.58707	2.31314	3.03841	2.41563		450	30.3331	28.6253	26.6214	26.47	29.4842		625	2.16844	1.76974	3.32761	2.14486	2.04738		450	23.9664	17.0167	16.6033	16.776	17.9606		645	1.2627	0.98941	1.58454	1.30562	1.09018		500	29.416	30.2663	30.8237	29.9162	29.7779		640
499	56.8323	38.1413	40.5257	38.3367	38.6781		641	2.19322	3.42992	2.23484	2.9725	2.31685		449	29.6322	28.0559	26.0167	25.8777	28.8442		626.02	2.03872	1.66921	3.22158	2.04181	1.92379		449	23.4006	16.4499	16.0636	16.3252	17.3752		646	1.21206	0.93761	1.52034	1.24572	1.05676		499	29.1409	29.9396	30.792	29.7572	29.5318		641
498	56.4466	38.0387	40.2196	38.2394	38.5188		642	2.17637	3.37046	2.14589	2.86235	2.23581		448	29.0083	27.5255	25.4927	25.369	28.2611		627.05	1.93553	1.62584	3.02915	1.94166	1.84355		448	22.8942	15.9853	15.6288	15.7656	16.8946		647	1.16102	0.92924	1.41316	1.19513	1.01119		498	28.8054	29.6071	30.5423	29.5058	29.274		642
497	56.271	37.9905	40.0273	38.1562	38.4061		643	2.09836	3.24724	2.08631	2.72289	2.09951		447	28.3276	26.9437	24.923	24.7765	27.7152		627.94	1.89357	1.53705	2.94685	1.86932	1.72244		447	22.1636	15.5725	15.079	15.3328	16.4049		648	1.10267	0.85591	1.38581	1.15156	0.9732		497	28.6004	29.1815	30.4213	29.2057	29.1667		643
496	55.9262	37.9051	39.7829	38.0685	38.3083		644	2.04417	3.12739	1.981	2.63869	2.04503		446	27.6611	26.4547	24.3225	24.3317	27.1146		628.97	1.80586	1.45513	2.82317	1.83042	1.66979		446	21.7267	15.1198	14.6084	14.9439	15.913		649	1.06989	0.8107	1.32529	1.07631	0.92804		496	28.2929	28.8487	30.1373	28.925	28.8777		644
495	55.6549	37.7291	39.5963	37.9159	38.1385		645	1.93486	2.99492	1.90641	2.5771	1.95935		445	27.0095	25.8764	23.8907	23.8159	26.6018		630	1.74691	1.39975	2.69085	1.73879	1.6042		445	21.0809	14.5668	14.2018	14.4106	15.4939		650	1.02227	0.80551	1.24486	1.04942	0.91087		495	28.0327	28.4312	29.9982	28.7345	28.6903		645
494	55.2003	37.5012	39.322	37.7743	37.8863		646	1.83066	2.89277	1.83876	2.43975	1.89659		444	26.4341	25.2647	23.1751	23.1337	25.9007		631.01	1.63115	1.32484	2.58079	1.68113	1.52362		444	20.3763	14.1479	13.6615	13.9399	14.9063		651.01	0.96214	0.76858	1.18979	0.97426	0.8375		494	27.6699	28.0122	29.688	28.321	28.399		646
493	54.6591	37.1533	39.0274	37.4844	37.5454		647	1.76657	2.77881	1.78137	2.34931	1.82768		443	25.8025	24.7327	22.6864	22.6875	25.2986		632.02	1.5792	1.29159	2.51778	1.57098	1.4621		443	20.0379	13.6244	13.2156	13.5173	14.5254		652.02	0.94388	0.75916	1.1589	0.95572	0.82276		493	27.291	27.6257	29.3727	27.9997	28.1117		647
492	54.1016	36.7302	38.6412	37.0782	37.1306		648	1.69297	2.6954	1.70763	2.2554	1.75453		442	25.2857	24.2437	22.0217	22.2216	24.7489		633.04	1.53596	1.23124	2.37192	1.514	1.42625		442	19.3472	13.2047	12.6514	13.0523	14.0203		653.04	0.90516	0.70844	1.15093	0.89754	0.7749		492	26.8367	27.1197	29.0391	27.6726	27.6545		648
491	53.621	36.0583	38.0669	36.519	36.5035		649	1.6855	2.55807	1.63899	2.18375	1.67667		441	24.4565	23.6567	21.5739	21.6582	24.1098		634.05	1.47436	1.19473	2.31463	1.48089	1.33644		441	18.7669	12.7811	12.206	12.5444	13.6207		654.05	0.86193	0.67663	1.0683	0.86026	0.73425		491	26.4371	26.6552	28.6354	27.3316	27.3916		649
490	52.5141	35.3201	37.4498	35.8383	35.7918		650	1.6146	2.47478	1.59714	2.08544	1.64509		440	23.9709	23.0684	21.0355	21.21	23.5964		635.07	1.41227	1.14219	2.2535	1.38543	1.2701		440	18.2782	12.3491	11.815	12.2416	13.137		655.07	0.81876	0.64325	1.00609	0.83598	0.70381		490	26.056	26.2317	28.2628	26.8681	27.0842		650
489	51.361	34.4588	36.6789	35.0522	34.9343		651.01	1.51615	2.37482	1.4946	1.99668	1.57969		439	23.3043	22.7061	20.5457	20.6415	23.0656		635.94	1.3413	1.08425	2.11469	1.35174	1.2388		439	17.7663	11.9677	11.4492	11.811	12.7583		655.94	0.77874	0.59034	0.96046	0.8143	0.68784		489	25.5128	25.6939	27.8329	26.471	26.5076		651.01
488	50.1889	33.4931	35.8305	34.1405	34.0453		652.02	1.49394	2.27205	1.44051	1.94995	1.48897		438	22.7378	22.0732	20.0889	20.2408	22.441		636.95	1.30142	1.03549	2.04526	1.26966	1.16488		438	17.2352	11.5516	11.0944	11.4052	12.3778		656.95	0.74568	0.57893	0.93636	0.76192	0.6371		488	25.076	25.2167	27.4156	26.0322	26.0631		652.02
487	48.9049	32.3863	34.8353	33.0792	32.9847		653.04	1.39621	2.19304	1.39488	1.84315	1.4163		437	22.1922	21.6051	19.6074	19.7039	22.0171		637.97	1.2435	1.01267	1.93256	1.21197	1.12979		437	16.8508	11.2388	10.6124	11.0905	11.8588		657.97	0.71829	0.54977	0.87493	0.73924	0.6198		487	24.6215	24.7282	27.0115	25.6651	25.7381		653.04
486	47.5254	31.1932	33.8195	31.9503	31.8537		654.05	1.32966	2.09833	1.35638	1.75516	1.37747		436	21.5698	21.1015	18.9543	19.2648	21.4116		638.98	1.17036	0.94687	1.8486	1.14592	1.0601		436	16.2493	10.7464	10.2291	10.6212	11.5067		658.98	0.67331	0.54165	0.86143	0.69832	0.59085		486	24.1111	24.1439	26.5692	25.1649	25.22		654.05
485	46.0017	29.988	32.709	30.8331	30.7495		655.07	1.33618	1.98563	1.27096	1.72637	1.30479		435	21.0605	20.6424	18.5878	18.8355	20.8736		640	1.14815	0.91245	1.8112	1.15259	1.02308		435	15.7561	10.5003	9.94154	10.2929	11.0269		660	0.63955	0.50094	0.80517	0.66299	0.56673		485	23.6042	23.6483	26.0992	24.7498	24.8624		655.07
484	44.4919	28.7288	31.522	29.5223	29.5097		655.94	1.28096	1.9437	1.23533	1.64289	1.29379		434	20.6048	20.1824	18.0708	18.3468	20.4429		641	1.10105	0.87321	1.7328	1.09318	0.96461		434	15.3316	10.1053	9.5583	9.97875	10.7676		661	0.62441	0.49718	0.75881	0.6431	0.53873		484	23.1774	23.1172	25.6679	24.2372	24.3687		655.94
483	42.7572	27.444	30.2798	28.3185	28.3411		656.95	1.20636	1.86689	1.17587	1.53163	1.2453		433	19.9472	19.6937	17.7108	17.9743	19.9419		642	1.04846	0.82727	1.65607	1.01609	0.93219		433	14.8971	9.70349	9.17569	9.61882	10.3862		662	0.59131	0.45174	0.73243	0.62424	0.51216		483	22.5964	22.627	25.2068	23.8236	23.8487		656.95
482	41.1614	26.1778	29.0824	27.0851	27.0922		657.97	1.15476	1.79106	1.11559	1.53852	1.18128		432	19.554	19.1739	17.1682	17.5693	19.3492		643	0.99594	0.8146	1.59207	0.97457	0.8893		432	14.4905	9.2412	8.71983	9.17948	9.9144		663	0.57688	0.44621	0.70168	0.57713	0.48377		482	22.136	22.0691	24.7319	23.3851	23.3776		657.97
481	39.7779	24.9206	27.8562	25.8425	25.8859		658.98	1.115	1.70219	1.07237	1.4674	1.1196		431	18.9728	18.7929	16.8681	17.2411	18.8616		644	0.94726	0.76257	1.51978	0.93774	0.84334		431	14.0067	9.01392	8.48785	8.95715	9.72984		664	0.55011	0.43619	0.70695	0.56963	0.47301		481	21.5792	21.5665	24.3656	23.0084	22.9611		658.98
480	38.204	23.7231	26.596	24.6273	24.6985		660	1.09279	1.607	1.03171	1.39321	1.08142		430	18.3387	18.2116	16.5014	16.7352	18.3497		645	0.90705	0.74629	1.44356	0.8971	0.82733		430	13.5991	8.63389	8.12544	8.52723	9.26999		665	0.50688	0.41576	0.62603	0.55263	0.43078		480	21.151	21.0035	23.8645	22.506	22.5264		660
479	36.4062	22.4837	25.3956	23.4138	23.5239		661	1.05363	1.56829	1.00197	1.33837	1.05183		429	18.0341	17.8053	15.9947	16.324	17.9729		646	0.87374	0.71123	1.39728	0.85738	0.78842		429	13.1678	8.29106	7.77895	8.25297	8.95342		666	0.49998	0.39043	0.60308	0.53755	0.45779		479	20.6415	20.6422	23.4778	22.0288	22.1375		661
478	34.9962	21.3894	24.2237	22.2725	22.4465		662	1.00392	1.52804	0.96064	1.26759	1.00502		428	17.4125	17.4543	15.6677	16.1042	17.5623		647	0.81902	0.66741	1.3363	0.81529	0.75039		428	12.8136	8.01327	7.44814	7.97339	8.62762		667	0.46498	0.37809	0.58068	0.4965	0.41383		478	20.0672	19.9757	23.0796	21.6782	21.5721		662
477	33.4939	20.2783	23.0775	21.1628	21.3319		663	0.97806	1.48737	0.93762	1.22138	0.95921		427	16.8902	16.9598	15.2914	15.6587	17.156		648	0.77795	0.64871	1.28768	0.77013	0.69644		427	12.3087	7.64231	7.19311	7.6449	8.28778		668	0.44552	0.34687	0.56121	0.46411	0.38875		477	19.6769	19.5292	22.5787	21.1015	21.0445		663
476	31.991	19.258	21.9632	20.1283	20.3259		664	0.90574	1.43224	0.8788	1.18112	0.91951		426	16.4504	16.5895	14.8592	15.2974	16.6638		649	0.75954	0.6274	1.24369	0.7554	0.68223		426	11.9034	7.32692	6.78967	7.30113	8.01559		669	0.43151	0.34207	0.54088	0.4672	0.3848		476	19.198	19.034	22.1271	20.7835	20.7339		664
475	30.7375	18.2119	20.9021	19.101	19.3148		665	0.88836	1.3468	0.8408	1.12838	0.85193		425	15.9896	16.2221	14.5919	14.9179	16.2555		650	0.71928	0.58183	1.18841	0.69941	0.63201		425	11.5344	7.14799	6.6127	7.10154	7.70047		670	0.4168	0.34596	0.53659	0.4481	0.36285		475	18.6669	18.4986	21.7049	20.3155	20.1664		665
474	29.4067	17.3908	19.9292	18.1652	18.4435		666	0.81132	1.26944	0.78648	1.07464	0.83659		424	15.5117	15.8018	14.2273	14.6105	15.96		651.01	0.70172	0.56865	1.11588	0.66868	0.61344		424	11.2871	6.78604	6.26126	6.73179	7.45256		671	0.38361	0.30717	0.47339	0.43482	0.32881		474	18.2153	17.9993	21.213	19.8956	19.7542		666
473	28.1514	16.5312	19.002	17.3115	17.5611		667	0.78043	1.2039	0.75662	1.02561	0.81589		423	15.1657	15.3218	13.7593	14.2205	15.4444		652.02	0.66916	0.53541	1.06029	0.6595	0.59973		423	10.7771	6.44969	5.96432	6.44786	7.0075		672	0.37601	0.3041	0.47406	0.40989	0.33033		473	17.8036	17.5599	20.9011	19.5351	19.3455		667
472	27.0963	15.7162	18.087	16.4695	16.7282		668	0.73282	1.16635	0.74634	1.01345	0.76954		422	14.6244	15.0147	13.4861	13.9439	15.126		653.04	0.61657	0.50278	1.02239	0.60499	0.5668		422	10.543	6.26192	5.76189	6.21862	6.8601		673	0.35777	0.2807	0.45041	0.38712	0.31336		472	17.3155	17.0108	20.3602	18.9457	18.8764		668
471	25.8735	14.9565	17.221	15.7521	15.9462		669	0.76003	1.15063	0.70459	0.94925	0.72389		421	14.1805	14.6523	13.2065	13.7172	14.785		654.05	0.60819	0.49508	0.99784	0.59352	0.53062		421	10.1513	6.06368	5.52813	6.04829	6.61888		674	0.35275	0.28073	0.42556	0.36805	0.31498		471	16.7438	16.6175	19.9555	18.6404	18.3968		669
470	25.1685	14.3668	16.4952	15.063	15.2975		670	0.70616	1.06983	0.68205	0.89572	0.70623		420	13.7984	14.265	12.922	13.3377	14.3372		655.07	0.5656	0.48637	0.94996	0.58957	0.50658		420	9.81634	5.66022	5.2894	5.76978	6.32285		675	0.3339	0.26388	0.4266	0.3506	0.2904		470	16.3737	16.081	19.5615	18.2395	17.9445		670
469	24.0329	13.7299	15.7769	14.3993	14.676		671	0.66162	1.0291	0.64337	0.89769	0.70221		419	13.4074	13.8702	12.5716	13.0696	14.0348		655.94	0.54194	0.45599	0.9305	0.53424	0.48776		419	9.5237	5.48363	5.07037	5.51946	6.08262		676	0.32989	0.25946	0.41747	0.31411	0.26816		469	15.9881	15.6768	19.0804	17.8412	17.5423		671
468	23.1061	13.111	15.0677	13.7602	14.0152		672	0.6462	0.9903	0.62003	0.86399	0.66152		418	13.0414	13.4821	12.2492	12.612	13.5702		656.95	0.5249	0.43226	0.86402	0.541	0.46898		418	9.23495	5.21362	4.74138	5.2442	5.83576		677	0.3075	0.24001	0.38354	0.32684	0.26786		468	15.5052	15.1801	18.7623	17.395	17.1091		672
467	22.3907	12.6145	14.5	13.2379	13.5074		673	0.63998	0.94626	0.60554	0.78157	0.64256		417	12.606	13.2895	11.9903	12.5112	13.3113		657.97	0.507	0.41103	0.84264	0.47137	0.45462		417	8.91962	4.98984	4.63842	5.12076	5.66655		678	0.28959	0.22909	0.3666	0.29495	0.24761		467	15.0471	14.7894	18.2466	16.9899	16.6181		673
466	21.5385	12.0913	13.843	12.6976	12.9058		674	0.58763	0.93266	0.57237	0.7349	0.61786		416	12.2392	12.837	11.6174	12.0964	12.9181		658.98	0.46663	0.40268	0.78842	0.48277	0.4416		416	8.62388	4.82525	4.35218	4.80801	5.33745		679	0.27596	0.21451	0.35017	0.29626	0.24017		466	14.6682	14.3539	17.9159	16.6891	16.1978		674
465	20.7426	11.6994	13.3516	12.272	12.5209		675	0.56238	0.87019	0.55348	0.73874	0.56768		415	11.851	12.5055	11.2912	11.8426	12.5356		660	0.45738	0.38433	0.77111	0.45988	0.41339		415	8.13589	4.46767	4.18869	4.58992	5.12993		680	0.25775	0.21618	0.33224	0.26405	0.23249		465	14.1367	13.9948	17.3976	16.1873	15.6819		675
464	20.0788	11.222	12.8146	11.7998	12.015		676	0.57218	0.82907	0.53841	0.71024	0.53292		414	11.5322	12.1459	11.1101	11.6679	12.2585		661	0.4352	0.36993	0.74298	0.43964	0.3873		414	7.89199	4.34318	3.94942	4.43161	4.91075		681	0.25559	0.19034	0.29801	0.26068	0.22562		464	13.7075	13.6425	16.9753	15.8225	15.2605		676
463	19.5	10.797	12.2782	11.3212	11.5401		677	0.5076	0.81268	0.49705	0.67375	0.50398		413	11.0779	11.8486	10.8338	11.4321	11.9552		662	0.42909	0.35052	0.71926	0.42236	0.37462		413	7.6538	4.26328	3.7474	4.27512	4.69702		682	0.25178	0.17753	0.29743	0.25302	0.20203		463	13.2866	13.2743	16.5416	15.4008	14.8345		677
462	18.7842	10.3528	11.8058	10.8959	11.0798		678	0.52581	0.75774	0.50608	0.64814	0.51271		412	10.713	11.5346	10.5714	11.1319	11.6884		663	0.40616	0.33818	0.68217	0.40117	0.36391		412	7.34966	3.99064	3.72383	4.17182	4.5912		683	0.23605	0.17915	0.27807	0.24265	0.20667		462	12.8841	12.8761	16.082	15.0319	14.4444		678
461	18.0591	9.97366	11.3405	10.5057	10.7145		679	0.47456	0.72484	0.45697	0.62053	0.48045		411	10.381	11.1648	10.2584	10.7909	11.298		664	0.40128	0.32187	0.64465	0.38278	0.345		411	7.141	3.77019	3.35824	3.90224	4.30598		684	0.22302	0.18094	0.27249	0.23677	0.18267		461	12.435	12.4589	15.7524	14.6813	13.9089		679
460	17.367	9.63144	10.9486	10.0817	10.2933		680	0.46425	0.7	0.4474	0.60537	0.47649		410	10.1584	10.937	10.0853	10.6053	10.994		665	0.37404	0.31504	0.63996	0.37436	0.33128		410	7.03504	3.66073	3.39066	3.71807	4.2413		685	0.21853	0.17027	0.26144	0.22138	0.18118		460	12.0444	12.0672	15.2637	14.2883	13.511		680
459	16.6767	9.21708	10.4635	9.70227	9.87328		681	0.42659	0.68021	0.44247	0.54696	0.47091		409	9.69936	10.7067	9.82937	10.401	10.7707		666	0.35226	0.29181	0.58944	0.35279	0.30644		409	6.76405	3.48057	3.0984	3.65242	3.97147		686	0.20458	0.16309	0.25233	0.21552	0.17645		459	11.5847	11.7126	14.8966	13.8532	13.0025		681
458	16.2979	8.74034	9.98912	9.24482	9.41083		682	0.44259	0.65153	0.40906	0.55336	0.42724		408	9.48874	10.4624	9.4854	10.1293	10.3242		667	0.33567	0.26732	0.55518	0.33525	0.29741		408	6.5639	3.41821	2.9353	3.47531	3.81928		687	0.1914	0.1614	0.24153	0.2065	0.17462		458	11.2088	11.3331	14.4414	13.5084	12.6806		682
457	15.7396	8.34091	9.58991	8.88971	9.01428		683	0.39891	0.63992	0.38868	0.5328	0.40722		407	9.13619	10.1372	9.24894	9.8037	10.0852		668	0.31353	0.27183	0.55564	0.32808	0.28681		407	6.32777	3.16994	2.68906	3.21992	3.60287		688	0.18455	0.15139	0.23099	0.1896	0.16306		457	10.9417	11.0313	14.0866	12.9938	12.312		683
456	14.9504	7.92288	9.10109	8.39005	8.55653		684	0.37946	0.59323	0.37592	0.51549	0.41151		406	8.83471	9.83211	8.90442	9.62767	9.83173		669	0.3109	0.25542	0.54098	0.30244	0.27605		406	6.0364	2.9621	2.62832	3.0788	3.4333		689	0.18097	0.14349	0.21688	0.1806	0.15163		456	10.5494	10.5197	13.5694	12.5643	11.9759		684
455	14.311	7.53495	8.69424	7.98936	8.15784		685	0.37223	0.56849	0.37485	0.50111	0.37703		405	8.57133	9.63588	8.69315	9.42887	9.51854		670	0.30627	0.24053	0.4974	0.27706	0.25637		405	5.83737	2.80074	2.51655	2.93353	3.27613		690	0.17809	0.146	0.21967	0.16973	0.13948		455	10.1492	10.1781	13.1924	12.2499	11.4925		685
454	13.8778	7.09291	8.24928	7.56769	7.6882		686	0.34639	0.56412	0.34492	0.47327	0.35314		404	8.31146	9.40113	8.54772	9.22529	9.32618		671	0.28714	0.24278	0.48733	0.28305	0.24874		404	5.56359	2.65964	2.38307	2.82221	3.04839		691	0.1656	0.13588	0.19701	0.18485	0.14397		454	9.78095	9.86401	12.8136	11.9703	11.1319		686
453	13.3141	6.71552	7.80415	7.18073	7.30223		687	0.36422	0.55594	0.34041	0.44888	0.35743		403	8.02765	9.14659	8.43633	8.99589	9.13579		672	0.27129	0.22785	0.4759	0.27179	0.23932		403	5.36672	2.57585	2.34763	2.79225	3.06963		692	0.15766	0.13595	0.19313	0.16236	0.14619		453	9.47859	9.48855	12.3932	11.5933	10.7921		687
452	12.8834	6.3287	7.38019	6.75987	6.88993		688	0.34635	0.50251	0.3236	0.42839	0.34056		402	7.76149	8.8455	8.14331	8.79886	8.79728		673	0.26582	0.21871	0.44268	0.26089	0.2337		402	5.2387	2.49957	2.12409	2.53494	2.79859		693	0.1608	0.12685	0.18583	0.15905	0.1476		452	9.13171	9.16947	12.1095	11.2916	10.4717		688
451	12.223	5.94953	7.00335	6.40494	6.49826		689	0.3242	0.5097	0.31269	0.4282	0.33		401	7.3223	8.70041	8.00206	8.58503	8.55627		674	0.24885	0.19693	0.42891	0.24739	0.21553		401	5.06883	2.3186	2.09969	2.54438	2.8392		694	0.14854	0.11636	0.18749	0.15179	0.13284		451	8.69863	8.82493	11.7384	10.9503	10.0027		689
450	11.8176	5.56764	6.63175	5.99998	6.14031		690	0.32738	0.47036	0.30097	0.39892	0.29983		400	7.10279	8.41294	7.83204	8.32682	8.23813		675	0.23282	0.2051	0.39847	0.23608	0.19979		400	4.82866	2.18561	1.94819	2.41211	2.67031		695	0.14065	0.12273	0.16441	0.15126	0.13184		450	8.31602	8.5421	11.4055	10.6814	9.57511		690
449	11.4182	5.21703	6.24451	5.68519	5.77619		691	0.29087	0.45658	0.31595	0.39289	0.31183		399	6.88842	8.19869	7.57281	8.10813	8.06289		676	0.22449	0.18558	0.38437	0.23097	0.20624		399	4.7434	2.022	1.85276	2.22823	2.53249		696	0.13137	0.12599	0.16597	0.144	0.122		449	8.04114	8.30554	11.0282	10.2564	9.31956		691
448	10.7869	4.92291	5.89648	5.35369	5.4697		692	0.28076	0.45661	0.28795	0.38671	0.30297		398	6.6147	7.99707	7.2561	7.86902	7.75644		677	0.22014	0.18746	0.38953	0.21195	0.19391		398	4.51339	1.93389	1.75065	2.18989	2.54348		697	0.12695	0.11258	0.1676	0.13015	0.11585		448	7.74777	7.99797	10.7087	9.9551	9.01657		692
447	10.3726	4.61885	5.52957	5.04619	5.12797		693	0.26748	0.42283	0.28775	0.36027	0.29343		397	6.4269	7.64126	7.06804	7.60042	7.43079		678	0.21663	0.16955	0.35768	0.19661	0.18466		397	4.18172	1.66605	1.51745	1.98069	2.32531		698	0.12417	0.11021	0.15829	0.12193	0.11236		447	7.42194	7.64141	10.3329	9.59695	8.66391		693
446	9.77478	4.31297	5.24706	4.72916	4.84281		694	0.27433	0.41409	0.26771	0.34379	0.27051		396	6.33153	7.57302	6.94691	7.58644	7.31814		679	0.20144	0.16593	0.32743	0.19406	0.17875		396	3.99844	1.84057	1.69954	2.02609	2.26636		699	0.11585	0.09454	0.14597	0.12027	0.10021		446	7.01254	7.36678	10.0054	9.37069	8.17964		694
445	9.5872	4.09406	4.97777	4.49161	4.55513		695	0.27456	0.41047	0.25761	0.34569	0.26523		395	6.08764	7.38416	6.71784	7.31716	7.04915		680	0.19178	0.16345	0.35145	0.18696	0.17436		395	3.80978	1.56451	1.43724	1.82441	2.01022		700	0.11267	0.09526	0.15421	0.13354	0.10588		445	6.86092	7.16972	9.73258	9.07298	7.9959		695
444	9.17688	3.75736	4.63067	4.12437	4.25131		696	0.29157	0.39468	0.24496	0.33345	0.26105		394	5.90751	7.07253	6.54088	7.12789	6.78536		681	0.1956	0.15067	0.31734	0.17895	0.15737		394	3.66521	1.50832	1.33659	1.71323	1.88158		700.98	0.10918	0.08509	0.1544	0.11494	0.10033		444	6.42329	6.80443	9.34625	8.78062	7.59667		696
443	8.76043	3.53599	4.37591	3.90621	4.02577		697	0.22861	0.38417	0.25546	0.32616	0.24091		393	5.695	6.92008	6.38837	6.91697	6.54726		682	0.18069	0.15351	0.31134	0.17464	0.14966		393	3.6263	1.3723	1.20023	1.7032	1.80881		701.97	0.10658	0.09669	0.1466	0.11036	0.09656		443	6.12406	6.63215	9.10024	8.50078	7.33284		697
442	8.41346	3.33678	4.11608	3.67571	3.77699		698	0.25774	0.3677	0.24287	0.31411	0.24187		392	5.43276	6.75321	6.2412	6.82716	6.44014		683	0.17109	0.13798	0.28768	0.1603	0.1537		392	3.29212	1.41672	1.21682	1.70186	1.71494		702.95	0.09523	0.08421	0.13864	0.10433	0.08916		442	5.91431	6.34562	8.77268	8.27384	6.98166		698
441	8.10727	3.10753	3.89616	3.45305	3.54081		699	0.22969	0.36013	0.23352	0.30833	0.2284		391	5.25364	6.56286	5.99137	6.58637	6.09639		684	0.1598	0.13439	0.2893	0.16633	0.14331		391	3.30439	1.22382	1.11531	1.59819	1.73882		703.94	0.09748	0.07091	0.13594	0.10407	0.09338		441	5.6227	6.08983	8.51762	8.0427	6.69679		699
440	7.92871	2.96398	3.66212	3.26421	3.32107		700	0.23674	0.32409	0.22999	0.2974	0.22866		390	5.00723	6.29421	5.75997	6.42518	5.94885		685	0.15442	0.13331	0.26969	0.15366	0.13313		390	3.13261	1.11223	1.05691	1.40053	1.63335		705.07	0.09394	0.07406	0.12253	0.10545	0.08601		440	5.42304	5.85072	8.20535	7.73153	6.40422		700
439	7.58488	2.78321	3.46881	3.09704	3.16481		700.98	0.21569	0.34183	0.21839	0.29201	0.22339		389	4.83004	6.16755	5.62212	6.14321	5.77016		686	0.15104	0.11119	0.27773	0.14446	0.13056		389	2.8938	1.04592	0.95636	1.44001	1.44401		706.05	0.08927	0.08035	0.13063	0.11481	0.08642		439	5.06592	5.55873	7.95884	7.57113	6.05937		700.98
438	7.34808	2.57751	3.2638	2.93811	2.99804		701.97	0.23551	0.32843	0.21604	0.27364	0.22746		388	4.71483	6.07628	5.48321	6.09478	5.5405		687	0.14092	0.12516	0.25124	0.13958	0.12582		388	2.84401	1.03927	0.96394	1.3804	1.43682		707.04	0.08802	0.07657	0.12076	0.09443	0.08302		438	4.95342	5.35815	7.7005	7.29379	5.93416		701.97
437	6.94421	2.43976	3.11022	2.74777	2.83549		702.95	0.21743	0.31546	0.20726	0.2582	0.21307		387	4.56194	5.86847	5.29319	5.87119	5.37338		688	0.13706	0.11988	0.24235	0.12988	0.11924		387	2.57233	0.96475	0.91112	1.32245	1.29003		708.02	0.07928	0.06707	0.10589	0.08729	0.07127		437	4.67687	5.16662	7.42075	7.01792	5.56902		702.95
436	6.88849	2.27832	2.89795	2.55	2.61108		703.94	0.20864	0.31804	0.21603	0.26474	0.2124		386	4.28706	5.78406	5.19309	5.76185	5.15681		689	0.13281	0.11653	0.23409	0.12818	0.11051		386	2.63128	0.88645	0.89417	1.19432	1.26684		709.01	0.08017	0.06811	0.11385	0.09484	0.07798		436	4.41954	4.95087	7.21084	6.84104	5.34692		703.94
435	6.67826	2.11768	2.77388	2.44402	2.50693		705.07	0.1928	0.29983	0.19762	0.23903	0.21416		385	4.13788	5.45739	4.8499	5.47074	4.95658		690	0.12964	0.10637	0.22856	0.11816	0.10951		385	2.36936	0.78158	0.69686	1.33341	1.13994		710	0.07719	0.06988	0.10651	0.0888	0.07112		435	4.22361	4.73594	6.94792	6.67853	5.18914		705.07
434	6.49991	2.03205	2.65485	2.32997	2.36389		706.05	0.19515	0.29111	0.18798	0.23638	0.18201		384	3.97243	5.19195	4.69924	5.23312	4.68299		691	0.11584	0.0952	0.22006	0.11203	0.11135		384	2.22497	0.77613	0.54101	0.95817	0.99881		710.98	0.07662	0.06181	0.10688	0.07403	0.07038		434	4.01452	4.5297	6.61303	6.31791	4.78577		706.05
433	6.33917	1.91935	2.50869	2.23559	2.23489		707.04	0.17329	0.28236	0.19337	0.23305	0.20182		383	3.81243	5.26431	4.72015	5.30267	4.66728		692	0.11857	0.10221	0.20826	0.12324	0.10919		383	2.21195	0.76484	0.6391	1.13655	1.08211		711.97	0.06779	0.05511	0.0898	0.07217	0.07457		433	3.72392	4.37876	6.47288	6.19263	4.65033		707.04
432	6.06006	1.81276	2.36797	2.05259	2.07894		708.02	0.18887	0.28888	0.17127	0.23696	0.18636		382	3.75144	4.98516	4.43191	4.96275	4.32419		693	0.11427	0.09802	0.20052	0.10415	0.08311		382	2.2102	0.50896	0.51028	1.01382	0.93364		712.95	0.06573	0.05663	0.09766	0.07541	0.05808		432	3.64585	4.11154	6.23061	5.99097	4.41236		708.02
431	5.76025	1.72225	2.2422	1.96498	1.99149		709.01	0.16395	0.25985	0.1703	0.22938	0.19602		381	3.53265	4.80874	4.29343	4.86564	4.14398		694	0.10859	0.08875	0.18128	0.10757	0.09806		381	2.07557	0.49468	0.44123	0.87775	0.87004		713.94	0.06278	0.05517	0.09109	0.06717	0.07081		431	3.34815	4.04985	6.01196	5.71323	4.20847		709.01
430	5.77107	1.58327	2.11365	1.84955	1.82169		710	0.17582	0.25743	0.17004	0.21387	0.16978		380	3.36722	4.77804	4.20547	4.75047	4.18184		695	0.10707	0.0903	0.18263	0.10503	0.08495		380	1.81887	0.55425	0.46055	0.92023	0.89362		715.07	0.06275	0.0535	0.09213	0.07261	0.07127		430	3.14927	3.82705	5.83145	5.62991	3.93321		710
429	5.61377	1.4967	1.99002	1.7349	1.73853		710.98	0.17248	0.24795	0.16312	0.21339	0.16286		379	3.2999	4.57324	4.00307	4.64101	3.92375		696	0.09644	0.08419	0.18688	0.09745	0.07654		379	1.87014	0.49035	0.47451	0.87604	0.77585		716.05	0.06671	0.04586	0.07965	0.06542	0.05661		429	3.04704	3.67449	5.55999	5.40397	3.7785		710.98
428	5.64772	1.38497	1.90449	1.66778	1.63341		711.97	0.16935	0.23442	0.16108	0.2096	0.1637		378	3.15113	4.4047	3.83085	4.47107	3.6875		697	0.09752	0.08932	0.16265	0.099	0.08348		378	1.79273	0.36476	0.27925	0.83017	0.74589		717.04	0.06075	0.0543	0.08165	0.06554	0.06623		428	2.79146	3.57318	5.38126	5.24914	3.44356		711.97
427	5.38907	1.31762	1.79729	1.55958	1.55101		712.95	0.16333	0.22298	0.16939	0.20541	0.14607		377	2.9772	4.34987	3.72631	4.32154	3.67124		698	0.09389	0.07147	0.1613	0.0936	0.08535		377	1.71747	0.39291	0.39443	0.80496	0.75637		718.02	0.05627	0.05636	0.07092	0.0711	0.05123		427	2.6672	3.36896	5.18977	5.11695	3.40297		712.95
426	5.31084	1.18991	1.6852	1.45367	1.44143		713.94	0.15264	0.21306	0.14183	0.19099	0.16161		376	3.02709	4.22972	3.72917	4.34858	3.47545		699	0.09321	0.07606	0.15899	0.09249	0.0815		376	1.55106	0.55827	0.34845	0.83915	0.78159		719.01	0.05752	0.05215	0.08114	0.06016	0.05119		426	2.45192	3.25346	4.99513	5.03223	3.10389		713.94
425	5.1162	1.16772	1.64594	1.38752	1.35738		715.07	0.15246	0.22093	0.1456	0.196	0.13223		375	2.91232	4.10057	3.50784	4.0814	3.31219		700	0.08246	0.08034	0.15226	0.08715	0.07535		375	1.7317	0.38519	0.18779	0.74012	0.61608		720	0.05112	0.04047	0.07441	0.06397	0.03613		425	2.25436	3.05351	4.93123	4.81206	2.99046		715.07
424	5.02292	1.05692	1.54146	1.31411	1.25884		716.05	0.15805	0.21908	0.14021	0.17002	0.14185		374	2.78654	4.02747	3.38081	4.03717	3.19964		700.98	0.07995	0.07584	0.14664	0.08344	0.07308		374	1.24437	0.39524	0.33566	0.77082	0.7052		720.98	0.0537	0.04526	0.07056	0.062	0.03686		424	2.12825	2.92871	4.656	4.63647	2.84588		716.05
423	5.0273	0.96363	1.41309	1.17787	1.14241		717.04	0.09048	0.20833	0.12307	0.18001	0.12589		373	2.69817	3.85978	3.26317	3.79269	3.12621		701.97	0.07636	0.06725	0.14917	0.06995	0.06519		373	1.47604	0.28351	0.33345	0.72883	0.54888		721.97	0.05469	0.04168	0.07033	0.05269	0.04538		423	1.93979	2.79115	4.60691	4.52223	2.67615		717.04
422	4.8401	0.9321	1.37195	1.13708	1.13073		718.02	0.14746	0.18815	0.12477	0.17546	0.13793		372	2.53559	3.95283	3.32341	3.95112	3.15545		702.95	0.07633	0.0621	0.13482	0.07843	0.06262		372	1.31664	0.46229	0.36914	0.90937	0.8936		722.95	0.0474	0.04766	0.06358	0.06186	0.04356		422	1.73857	2.59372	4.39443	4.37298	2.41482		718.02
421	4.9273	0.8684	1.36112	1.10008	1.07721		719.01	0.10604	0.19599	0.12993	0.16001	0.11995		371	2.43772	3.76889	3.11021	3.71397	3.04957		703.94	0.08115	0.07404	0.14336	0.0797	0.06347		371	1.13993	0.39398	0.22344	0.70904	0.66294		723.94	0.0438	0.03935	0.05802	0.04604	0.04056		421	1.55241	2.55011	4.2599	4.17513	2.23124		719.01
420	4.76768	0.8045	1.24143	0.99715	0.95662		720	0.12656	0.19589	0.11535	0.14204	0.11475		370	2.45565	3.83913	3.10561	3.76037	3.00294		705.07	0.07389	0.05771	0.13803	0.07817	0.0577		370	1.19511	0.43515	0.43493	0.81679	0.73257		725.07	0.04349	0.03337	0.06857	0.0505	0.04849		420	1.58589	2.45582	4.08965	4.08268	2.16531		720
419	4.78515	0.77446	1.19956	0.95854	0.92748		720.98	0.11369	0.18934	0.10816	0.15304	0.12196		369	2.45358	3.64401	3.00311	3.71994	2.94388		706.05	0.06845	0.0534	0.13107	0.07078	0.06327		369	1.13771	0.44607	0.39286	0.98055	0.74565		726.05	0.04514	0.04156	0.06058	0.05169	0.04534		419	1.35201	2.23596	3.93141	3.94137	1.98096		720.98
418	4.58175	0.7303	1.11116	0.89188	0.85421		721.97	0.11032	0.16966	0.10376	0.156	0.12485		368	2.43945	3.71055	2.98263	3.72813	3.01727		707.04	0.06997	0.05861	0.10838	0.06921	0.06594		368	1.07814	0.55079	0.4405	1.08334	0.85263		727.04	0.04242	0.03748	0.048	0.04954	0.03862		418	1.23638	2.0981	3.79934	3.77433	1.87621		721.97
417	4.64742	0.71737	1.14141	0.8888	0.817		722.95	0.09821	0.17106	0.11006	0.13861	0.11522		367	2.47466	3.62655	2.852	3.51449	2.93245		708.02	0.06218	0.05475	0.12675	0.06823	0.05521		367	1.04541	0.52648	0.50023	0.96402	0.82722		728.02	0.0428	0.03896	0.05248	0.04971	0.03836		417	1.09937	2.04224	3.64775	3.74902	1.70509		722.95
416	4.62162	0.6625	1.06211	0.85388	0.79112		723.94	0.12549	0.1644	0.10292	0.13717	0.10841		366	2.36938	3.70271	2.91239	3.72114	3.06884		709.01	0.06532	0.05229	0.11157	0.06047	0.05603		366	1.08981	0.705	0.5649	1.07996	1.0383		729.01	0.03633	0.03844	0.05723	0.04607	0.03975		416	1.04057	1.9525	3.65638	3.6246	1.60852		723.94
415	4.41835	0.64103	1.01635	0.81223	0.73127		725.07	0.11097	0.16213	0.1013	0.13025	0.11073		365	2.46475	3.66885	2.89606	3.74013	3.19432		710	0.06653	0.05371	0.11648	0.06193	0.05116		365	0.96119	0.87452	0.6632	1.19344	1.17787		730	0.03383	0.02412	0.04728	0.04209	0.03628		415	0.85669	1.84392	3.40884	3.48998	1.35912		725.07
414	4.62915	0.64318	1.05603	0.83238	0.73821		726.05	0.08089	0.1457	0.08966	0.12456	0.10769		364	2.55938	3.70231	2.81402	3.6773	3.18574		710.98	0.05766	0.05695	0.1023	0.0574	0.04731		364	1.00106	0.8796	0.73995	1.2503	1.15187		730.98	0.03661	0.03341	0.04361	0.04289	0.0325		414	0.76168	1.75853	3.27066	3.33051	1.38029		726.05
413	4.60464	0.67093	1.02825	0.82272	0.73746		727.04	0.10714	0.16127	0.09221	0.11772	0.0914		363	2.62421	3.86032	2.92673	3.81433	3.45615		711.97	0.05327	0.05016	0.10985	0.06317	0.05048		363	0.94654	0.9581	0.84038	1.44667	1.37861		731.97	0.03645	0.0301	0.06057	0.03062	0.03051		413	0.68378	1.6495	3.15045	3.28614	1.19664		727.04
412	4.72282	0.66199	1.05725	0.82482	0.74184		728.02	0.09097	0.14665	0.09335	0.11483	0.08324		362	2.8305	3.94876	3.13166	4.05022	3.67278		712.95	0.0529	0.04957	0.10461	0.05766	0.04647		362	1.181	1.29095	0.97607	1.68574	1.6077		732.95	0.03511	0.03105	0.04287	0.03411	0.02733		412	0.50698	1.54991	3.11971	3.22688	1.0919		728.02
411	4.74472	0.66768	1.03201	0.80067	0.71512		729.01	0.10097	0.13669	0.09337	0.11003	0.08416		361	3.01604	4.16724	3.20778	4.17295	3.90689		713.94	0.05491	0.0503	0.08774	0.05579	0.05164		361	0.92083	1.42817	1.25782	1.838	1.70999		733.94	0.03344	0.02646	0.04055	0.03737	0.03357		411	0.48595	1.4659	2.96701	3.13239	0.97347		729.01
410	4.75852	0.7018	1.07601	0.82494	0.72071		730	0.07026	0.13555	0.08204	0.11774	0.09727		360	3.34558	4.34365	3.33529	4.36519	4.15767		715.07	0.0516	0.04426	0.09612	0.05036	0.04265		360	1.06077	1.66585	1.46532	2.19473	2.06834		735.07	0.03365	0.02275	0.03216	0.02941	0.03771		410	0.35439	1.40836	2.95751	3.1336	0.87524		730
409	4.74526	0.7379	1.11257	0.89532	0.77919		730.98	0.06774	0.11845	0.0789	0.10538	0.07593		359	3.4903	4.55559	3.46497	4.65877	4.51786		716.05	0.05206	0.04777	0.08527	0.04652	0.03959		359	1.27344	1.84783	1.59149	2.33463	2.31934		736.05	0.03357	0.02885	0.03584	0.03405	0.0269		409	0.32005	1.39068	2.82825	3.05858	0.73519		730.98
408	4.77577	0.77406	1.07819	0.89784	0.78189		731.97	0.10714	0.1275	0.08201	0.10035	0.07696		358	3.74074	4.86159	3.70805	4.90455	4.72505		717.04	0.04419	0.04345	0.09065	0.05039	0.03016		358	1.40693	2.19847	1.81609	2.53145	2.54278		737.04	0.02592	0.0289	0.04273	0.03757	0.0265		408	0.18551	1.3157	2.74049	2.86665	0.70172		731.97
407	4.92544	0.80401	1.10504	0.93898	0.77807		732.95	0.12775	0.11921	0.07739	0.1046	0.08329		357	3.91515	5.24011	4.12057	5.28094	5.21746		718.02	0.04116	0.04379	0.08693	0.04601	0.03653		357	1.25197	2.60025	2.27385	2.9733	2.87688		738.02	0.03025	0.02845	0.03755	0.02783	0.03143		407	0.13047	1.13147	2.62233	2.91119	0.58164		732.95
406	4.89296	0.88424	1.19208	1.00274	0.86276		733.94	0.08122	0.11583	0.06656	0.09339	0.07066		356	4.38875	5.34177	4.2197	5.52418	5.54105		719.01	0.04454	0.03647	0.09053	0.04925	0.03642		356	1.40254	2.76461	2.51923	3.21143	3.16936		739.01	0.03154	0.01735	0.03851	0.03074	0.01907		406	-0.02556	1.21898	2.6402	2.80175	0.46454		733.94
405	4.97471	0.96761	1.20948	0.99431	0.8694		735.07	0.08891	0.11624	0.07288	0.08878	0.07123		355	4.85474	5.85484	4.72752	5.84173	5.73144		720	0.04434	0.03865	0.07248	0.04545	0.03767		355	1.54992	2.95327	2.7464	3.55712	3.49062		740	0.03026	0.02253	0.03138	0.03019	0.02296		405	-0.01417	1.15681	2.51224	2.82088	0.44749		735.07
404	5.0251	0.96525	1.26439	1.0552	0.91137		736.05	0.07241	0.11103	0.07392	0.08338	0.06904		354	5.12339	6.11828	5.08111	6.3362	6.21518		720.98	0.04271	0.0347	0.07272	0.03962	0.0286		354	1.62377	3.43141	3.22269	3.96909	3.81096		740.97	0.0264	0.02367	0.03028	0.02925	0.02283		404	-0.06992	1.11342	2.40742	2.66827	0.34923		736.05
403	5.09399	1.07899	1.35612	1.14013	1.01026		737.04	0.08872	0.10763	0.0692	0.09227	0.06575		353	5.58751	6.44056	5.24916	6.53784	6.4291		721.97	0.04068	0.03351	0.0826	0.03954	0.03733		353	1.87879	3.61802	3.3802	4.201	4.11735		741.94	0.02391	0.03204	0.0337	0.02383	0.02225		403	-0.08746	1.05385	2.33696	2.66191	0.28098		737.04
402	5.28945	1.112	1.3676	1.20704	1.02651		738.02	0.09914	0.09536	0.05895	0.08612	0.06316		352	6.02396	6.82103	5.54013	6.91558	6.7314		722.95	0.04093	0.04033	0.07655	0.03749	0.03663		352	2.18927	3.91683	3.68384	4.43274	4.32605		743.05	0.02265	0.02462	0.03322	0.02896	0.02615		402	-0.30473	0.9897	2.31206	2.53371	0.16144		738.02
401	5.19186	1.19249	1.47613	1.22974	1.13107		739.01	0.08954	0.09852	0.05872	0.0755	0.06468		351	6.35999	7.32466	5.97379	7.31	7.21202		723.94	0.04084	0.03034	0.06102	0.03843	0.03077		351	2.38701	4.42257	4.19752	4.98365	4.89866		744.02	0.02183	0.01729	0.02712	0.01596	0.01901		401	-0.3549	0.93471	2.27989	2.48569	0.10837		739.01
400	5.37524	1.27091	1.50908	1.34205	1.13485		740	0.06137	0.09627	0.05903	0.07337	0.05394		350	6.98373	7.51128	6.21342	7.59987	7.48049		725.07	0.03153	0.02524	0.06745	0.03669	0.03043		350	2.8503	4.6271	4.41309	5.20354	5.25824		745	0.02494	0.02217	0.03399	0.02641	0.01797		400	-0.29913	0.84658	2.21612	2.50116	0.02622		740
399	5.4677	1.33844	1.57142	1.40741	1.19922		740.97	0.06313	0.0808	0.05557	0.08112	0.05637		349	7.16196	8.06465	6.81163	7.94423	7.76566		726.05	0.03679	0.02755	0.0654	0.04198	0.03025		349	3.03199	5.04232	4.91519	5.67914	5.59394		745.97	0.02315	0.01613	0.02918	0.02002	0.02157		399	-0.36093	0.77313	2.18168	2.40277	0.01265		740.97
398	5.48111	1.39309	1.63656	1.46368	1.25532		741.94	0.04387	0.07759	0.05348	0.06345	0.05918		348	8.07097	9.14369	6.60647	7.8996	8.67213		727.04	0.03837	0.02689	0.05501	0.03064	0.02627		348	3.2876	6.3655	6.22011	5.70449	6.78056		746.94	0.02054	0.02049	0.02782	0.02449	0.0259		398	-0.2917	0.80285	2.24351	2.39585	0.02023		741.94
397	5.5722	1.42106	1.64332	1.48256	1.27524		743.05	0.05201	0.08363	0.05594	0.07173	0.0574		347	8.29621	9.40936	6.712	8.12706	8.62273		728.02	0.03681	0.02538	0.06374	0.02974	0.02846		347	3.86143	6.32346	6.3763	5.85966	6.91086		748.05	0.02123	0.01456	0.02436	0.01422	0.01549		397	-0.40058	0.7506	2.11445	2.35853	-0.08298		743.05
396	5.69759	1.55505	1.75516	1.60342	1.40172		744.02	0.0698	0.0862	0.05261	0.0737	0.0557		346	8.67824	9.7924	7.35351	8.44264	9.29153		729.01	0.03211	0.0208	0.05444	0.02525	0.02533		346	4.17069	6.96935	7.07077	6.37534	7.38747		749.02	0.02107	0.01532	0.01614	0.02294	0.02446		396	-0.54471	0.70048	2.04024	2.3209	-0.17145		744.02
395	5.90346	1.55634	1.78771	1.59899	1.41061		745	0.04802	0.07343	0.05182	0.06876	0.04711		345	9.37545	10.0854	7.69873	8.81614	9.53479		730	0.02908	0.03119	0.06025	0.0316	0.03135		345	4.61963	7.17465	7.17628	6.7838	7.73		750	0.01609	0.01941	0.02388	0.0207	0.01508		395	-0.53411	0.62881	2.01993	2.42517	-0.16786		745
394	5.95015	1.61006	1.86325	1.67042	1.46617		745.97	0.04404	0.07059	0.04681	0.06052	0.0622		344	9.43239	10.5573	7.92815	9.25028	9.90348		730.98	0.02755	0.02629	0.05457	0.03793	0.02351		344	5.15466	7.54834	7.63642	6.99317	8.04667		--	--	--	--	--	--		394	-0.6165	0.63012	2.02207	2.27269	-0.22288		745.97
393	5.94722	1.66216	1.90182	1.68246	1.53321		746.94	0.05178	0.06616	0.05192	0.0671	0.04703		343	10.1974	11.0666	8.70988	9.66721	10.2817		731.97	0.02655	0.02385	0.04912	0.03111	0.02662		343	5.45584	8.0172	8.21094	7.5452	8.49303		--	--	--	--	--	--		393	-0.5889	0.71601	1.8868	2.29158	-0.23645		746.94
392	6.05878	1.76338	1.9967	1.78483	1.59072		748.05	0.03003	0.07316	0.05052	0.06081	0.04162		342	10.4487	11.1556	8.58946	9.5978	10.1589		732.95	0.03034	0.02584	0.05344	0.02692	0.02545		342	5.75681	7.94823	8.22511	7.47137	8.41208		--	--	--	--	--	--		392	-0.5914	0.69664	1.9302	2.32894	-0.29576		748.05
391	6.3097	1.75214	2.01789	1.8355	1.64712		749.02	0.0418	0.07316	0.03536	0.05837	0.03971		341	10.8968	11.4559	8.94132	9.86785	10.6208		733.94	0.02816	0.0246	0.04864	0.02576	0.01654		341	6.47227	8.36409	8.60581	7.90518	8.69049		--	--	--	--	--	--		391	-0.52225	0.76007	1.94204	2.3507	-0.27117		749.02
390	6.24002	1.75395	2.00359	1.84201	1.6408		750	0.04503	0.06554	0.05159	0.05413	0.03625		340	11.1823	12.1114	9.67908	10.2873	11.107		735.07	0.02498	0.02572	0.04617	0.0219	0.02421		340	6.75785	8.68115	9.02172	8.27957	9.35164		--	--	--	--	--	--		390	-0.62705	0.78087	1.91433	2.36759	-0.30406		750
389	6.28846	1.84085	2.07613	1.87144	1.70994		750.97	0.04676	0	0	0	0		339	11.3553	12.3079	9.85904	10.6483	11.2228		736.05	0.02582	0.02395	0.04429	0.03114	0.01912		339	7.3755	8.97106	9.35625	8.64376	9.54793		--	--	--	--				389	-0.50921	0.80678	2.08783	2.44586	-0.35286		--
388	6.33345	1.85876	2.09909	1.93912	1.74551		751.94	0.02384	0	0	0	0		338	11.8006	12.4011	10.2264	10.6886	11.2825		737.04	0.02563	0.01527	0.04504	0.01985	0.01413		338	7.40842	9.09662	9.5688	8.79897	9.63576		--	--	--	--				388	-0.67438	0.86754	1.93108	2.41462	-0.31757		--
387	6.23422	1.8567	2.13706	1.958	1.78807		753.05	0.03643	0	0	0	0		337	12.2159	12.7581	10.4199	11.1514	11.4976		738.02	0.01957	0.01623	0.04537	0.02072	0.02491		337	7.60995	9.35785	9.60446	8.89302	9.86416		--	--	--	--				387	-0.65539	0.75252	1.99199	2.39594	-0.33382		--
386	6.50605	1.87749	2.1241	1.96575	1.75867		754.02	0.03476	0	0	0	0		336	12.4765	12.9043	10.5761	11.2894	11.5184		739.01	0.02416	0.02101	0.03751	0.01929	0.01888		336	8.27966	9.58144	9.75607	8.99242	9.80719		--	--	--	--				386	-0.5941	0.85617	1.91015	2.38713	-0.37735		--
385	6.47134	1.91915	2.17975	1.99144	1.81648		755	0.04307	0	0	0	0		335	12.788	13.4995	11.0549	11.7421	11.7986		740	0.01964	0.02013	0.04397	0.0241	0.014		335	8.81013	9.80575	10.2922	9.37671	10.2094		--	--	--	--				385	-0.61221	0.84371	1.95876	2.46373	-0.2523		--
384	6.58344	1.83363	2.11902	1.9289	1.72556		755.97	0.06623	0	0	0	0		334	12.837	13.5033	11.1621	11.6772	11.8745		740.97	0.02038	0.01936	0.04116	0.02427	0.01873		334	9.08204	9.78983	10.1774	9.41107	10.4317		--	--	--	--				384	-0.57518	0.84321	2.05489	2.43885	-0.29863		--
383	6.48516	1.95429	2.24967	2.03855	1.83603		756.94	0.03853	0	0	0	0		333	13.0296	13.7365	11.4612	11.9138	11.9882		741.94	0.01905	0.01806	0.03605	0.01854	0.00868		333	9.79896	9.98578	10.5108	9.65692	10.5022		--	--	--	--				383	-0.61121	1.07815	2.07206	2.51578	-0.34664		--
382	6.57197	1.86889	2.13846	1.97493	1.76207		758.05	0.03767	0	0	0	0		332	13.3107	13.8394	11.4157	11.9709	12.0631		743.05	0.02221	0.01543	0.02699	0.02068	0.01801		332	9.70308	10.1147	10.4883	9.50641	10.4773		--	--	--	--				382	-0.55597	0.95399	1.96814	2.38369	-0.38277		--
381	6.52918	1.87918	2.17747	1.97843	1.7537		759.02	0.04032	0	0	0	0		331	13.4186	14.0984	11.767	12.1483	12.1692		744.02	0.02272	0.01991	0.02846	0.0201	0.01748		331	10.2665	10.2164	10.7131	9.83637	10.5892		--	--	--	--				381	-0.65619	1.04732	1.97823	2.46074	-0.23577		--
380	6.56729	1.92378	2.19642	1.99765	1.82741		760	0.0318	0	0	0	0		330	13.3649	14.2995	11.8701	12.2239	12.3449		745	0.02007	0.02295	0.02671	0.01652	0.01955		330	10.7527	10.2707	10.598	9.82009	10.6899		--	--	--	--				380	-0.48854	1.04184	2.196	2.52918	-0.23295		--
379	6.66379	1.83078	2.17455	1.98241	1.77086		760.97	0.04889	0	0	0	0		--	0	14.3689	12.0643	12.2849	12.4655		745.97	0.0209	0.01563	0.03062	0.02448	0.00752		329	11.2257	10.3293	10.7471	9.90569	10.7149		--	--	--	--				379	-0.51711	1.0404	2.14739	2.53221	-0.30022		--
378	6.78137	1.79082	2.13112	1.94373	1.74901		761.94	0.05567	0	0	0	0		--	0	14.3213	12.087	12.3419	12.2114		746.94	0.01487	0.01366	0.02959	0.01717	0.01241		328	11.4272	10.153	10.7139	9.80274	10.7209		--	--	--	--				378	-0.4114	1.21339	2.31779	2.714	-0.14953		--
377	6.65389	1.90365	2.23479	1.95887	1.79785		763.05	0.0375	0	0	0	0		--	0	14.4645	12.0228	12.4538	12.3288		748.05	0.01775	0.01029	0.02953	0.01417	0.01236		327	11.5494	10.1803	10.7359	9.83093	10.5861		--	--	--	--				377	-0.38771	1.19508	2.185	2.68114	-0.20325		--
376	6.76799	1.86711	2.21717	2.00244	1.78363		764.02	0.04036	0	0	0	0		--	0	14.5725	12.401	12.5664	12.2439		749.02	0.01553	0.01085	0.02516	0.01737	0.01567		326	11.6785	10.2502	11.0459	9.75005	10.7406		--	--	--	--				376	-0.3616	1.3172	2.31674	2.74615	-0.1649		--
375	6.72762	1.80832	2.1767	1.99704	1.77268		765	0.03503	0	0	0	0		--	0	14.5491	12.2972	12.2815	12.1379		750	0.01457	0.01611	0.03152	0.01413	0.00871		325	12.1776	10.1995	10.8681	9.81724	10.7007		--	--	--	--				375	-0.26666	1.44382	2.37051	2.91295	-0.03819		--
374	6.65669	1.87742	2.18396	1.97125	1.80076		765.97	0.02454	0	0	0	0		--	0	14.6194	12.4428	12.4723	12.1556		--	--	--	--				324	12.2222	10.4185	11.0193	9.89354	10.7067		--	--	--	--				374	-0.21587	1.59068	2.50797	3.05076	-0.01147		--
373	6.92214	1.77361	2.14962	1.929	1.74618		766.94	0.03483	0	0	0	0		--	0	14.5551	12.2869	12.34	12.0304		--	--	--	--				323	12.5414	10.2032	10.9254	9.74012	10.5991		--	--	--	--				373	-0.07787	1.71227	2.53825	3.07341	0.19259		--
372	6.81464	1.85903	2.21417	2.01328	1.82384		768.05	0.04754	0	0	0	0		--	0	14.5143	12.3514	12.3928	11.8964		--	--	--	--				322	12.346	10.2855	11.0341	9.79565	10.4849		--	--	--	--				372	0.04725	1.76158	2.74594	3.21307	0.17789		--
371	6.94629	1.78979	2.17997	1.89678	1.72135		769.02	0.04561	0	0	0	0		--	0	14.5142	12.4434	12.3245	11.9171		--	--	--	--				321	12.7745	10.2583	11.1484	9.89623	10.7583		--	--	--	--				371	0.06085	1.84822	2.74633	3.34203	0.29574		--
370	6.83707	1.80829	2.21893	1.95059	1.77356		770	0.0426	0	0	0	0		--	0	14.5555	12.4975	12.4049	11.8433		--	--	--	--				320	12.7534	10.2802	11.1524	9.81333	10.6458		--	--	--	--				370	0.14306	1.96827	2.85297	3.4682	0.25268		--
369	6.74796	1.79481	2.10076	1.92189	1.72775		770.97	0.03685	0	0	0	0		--	0	14.4842	12.4766	12.2791	11.7486		--	--	--	--				319	12.8645	10.2583	11.1591	9.76914	10.8582		--	--	--	--				369	0.28436	2.17972	2.91348	3.49849	0.56395		--
368	6.92761	1.77425	2.18513	1.9345	1.76383		771.94	0.02875	0	0	0	0		--	0	14.6001	12.4953	12.2649	11.8172		--	--	--	--				318	12.7308	10.3465	11.1599	10.041	10.7286		--	--	--	--				368	0.40611	2.24683	3.147	3.71886	0.55744		--
367	6.90261	1.7365	2.10511	1.82246	1.63562		773.05	0.04157	0	0	0	0		--	0	14.4344	12.4077	12.288	11.7928		--	--	--	--				317	12.7674	10.1782	11.1327	9.95102	10.4619		--	--	--	--				367	0.55226	2.54531	3.11374	3.82084	0.74602		--
366	6.90043	1.70134	2.09563	1.83252	1.67896		774.02	0.00517	0	0	0	0		--	0	14.5706	12.5258	12.5115	11.7825		--	--	--	--				316	12.6624	10.2092	11.3538	9.81397	10.8328		--	--	--	--				366	0.6714	2.57724	3.40355	4.0124	0.85983		--
365	6.92338	1.64247	2.11161	1.88086	1.65692		775	0.01854	0	0	0	0		--	0	14.5585	12.4511	12.3176	11.5885		--	--	--	--				315	12.7497	10.3191	11.4182	9.91391	10.58		--	--	--	--				365	0.74102	2.80707	3.50139	4.05258	1.08428		--
364	7.03445	1.59668	2.00032	1.75433	1.52846		775.97	0.03382	0	0	0	0		--	0	14.5176	12.6267	12.4247	11.7387		--	--	--	--				314	12.8488	10.3948	11.4662	9.96871	10.6981		--	--	--	--				364	0.97289	2.95801	3.69455	4.33786	1.22487		--
363	6.70657	1.55434	2.04441	1.74698	1.59708		776.94	0.0295	0	0	0	0		--	0	14.6418	12.7876	12.5042	11.9429		--	--	--	--				313	12.6495	10.6529	11.6045	10.2022	10.8736		--	--	--	--				363	1.07926	3.13107	3.9292	4.51743	1.3464		--
362	6.79672	1.6005	2.01653	1.79779	1.56369		778.05	0.02336	0	0	0	0		--	0	14.6228	12.7408	12.3448	11.7151		--	--	--	--				312	12.7216	10.4345	11.4927	9.95371	10.7812		--	--	--	--				362	1.25028	3.34102	4.00633	4.56221	1.56104		--
361	7.02707	1.55997	1.98525	1.74167	1.55734		779.02	0.00533	0	0	0	0		--	0	14.9235	12.9274	12.6301	12.0508		--	--	--	--				311	12.8522	10.7393	11.773	10.3169	11.0954		--	--	--	--				361	1.5056	3.47163	4.11174	4.89445	1.78795		--
360	6.74874	1.52219	1.95462	1.7295	1.57463		780	0.02462	0	0	0	0		--	0	14.9826	12.9805	12.5565	12.0107		--	--	--	--				310	12.7446	10.8794	11.9299	10.2673	11.1818		--	--	--	--				360	1.75595	3.67375	4.40394	5.06783	2.1641		--
359	7.15225	1.5416	1.93892	1.72029	1.51526		780.95	0.03136	0	0	0	0		--	0	15.0525	13.0751	12.7698	12.2335		--	--	--	--				309	12.6872	10.9262	12.0172	10.4103	11.2353		--	--	--	--				359	1.86553	3.94407	4.73673	5.42703	2.27022		--
358	6.90111	1.49318	1.92285	1.68232	1.54482		782.05	-0.00276	0	0	0	0		--	0	15.4612	13.4499	12.9843	12.6037		--	--	--	--				308	13.0402	11.1045	12.3581	10.4911	11.4125		--	--	--	--				358	2.14776	4.11055	5.0284	5.6585	2.48169		--
357	7.02675	1.52122	1.99532	1.76722	1.50865		783.01	0.01871	0	0	0	0		--	0	15.4132	13.3566	13.2533	12.7016		--	--	--	--				307	12.9234	11.2629	12.3275	10.3404	11.4243		--	--	--	--				357	2.42287	4.43203	5.32106	5.91179	2.80483		--
356	6.93437	1.51633	1.9743	1.69414	1.51936		783.97	0.00778	0	0	0	0		--	0	15.8346	13.6123	13.4224	13.102		--	--	--	--				306	12.7454	11.3795	12.631	10.5763	11.6913		--	--	--	--				356	2.61886	4.71233	5.51178	6.13752	3.034		--
355	6.94971	1.51331	1.95289	1.72709	1.47264		785.06	0.01553	0	0	0	0		--	0	15.9626	13.7793	13.6748	13.3224		--	--	--	--				305	12.8752	11.4278	12.6712	10.6581	11.6724		--	--	--	--				355	2.8782	4.98686	5.75898	6.36945	3.36151		--
354	6.95363	1.54758	1.9698	1.78043	1.5863		786.02	0.01586	0	0	0	0		--	0	16.1899	14.1107	13.7388	13.6003		--	--	--	--				304	12.9464	11.5782	12.8986	10.5504	11.7625		--	--	--	--				354	3.01696	5.20738	6.08295	6.69583	3.44562		--
353	6.87873	1.49749	1.9072	1.72891	1.55594		786.98	0.02959	0	0	0	0		--	0	16.6298	14.4628	14.3082	14.0061		--	--	--	--				303	13.2496	11.811	13.2034	10.8448	11.9664		--	--	--	--				353	3.41667	5.54917	6.31669	6.93361	3.75781		--
352	7.21948	1.57361	1.96996	1.72433	1.52822		787.94	0.01351	0	0	0	0		--	0	17.0894	15.1517	14.8882	14.6275		--	--	--	--				302	12.9269	12.0881	13.9377	11.1469	12.2882		--	--	--	--				352	3.67454	5.84478	6.65611	7.24557	4.03693		--
351	7.12182	1.59201	2.06625	1.86237	1.60924		789.04	0.01572	0	0	0	0		--	0	17.7467	15.5711	15.3273	15.2845		--	--	--	--				301	13.3985	12.3557	14.3038	11.418	12.6174		--	--	--	--				351	3.98898	5.97397	6.83979	7.53313	4.23872		--
350	7.56582	1.68625	2.06241	1.85008	1.61665		790	0.02481	0	0	0	0		--	0	18.578	16.4604	16.2836	16.2531		--	--	--	--				300	13.3342	12.9843	15.3755	12.0314	13.2173		--	--	--	--				350	4.20308	0	7.21158	7.82343	4.60513		--
349	0	1.7711	2.07771	1.93321	1.7099		790.95	0.0131	0	0	0	0		--	--	--	--				--	--	--	--				--	--	--	--				--	--	--	--				--	6.11025	0	6.85448	7.32083	5.04031		--
348	0	2.27316	2.54328	2.15649	2.15931		792.05	0.03691	0	0	0	0		--	--	--	--				--	--	--	--				--	--	--	--				--	--	--	--				--	6.29301	0	7.16312	7.62963	5.25334		--
347	0	2.29147	2.56217	2.19198	2.13243		793.01	0.00536	0	0	0	0		--	--	--	--				--	--	--	--				--	--	--	--				--	--	--	--				--	6.5677	0	7.51819	7.84095	5.62031		--
346	0	2.52675	2.73988	2.41281	2.39324		793.97	0.01382	0	0	0	0		--	--	--	--				--	--	--	--				--	--	--	--				--	--	--	--				--	6.89069	0	7.69644	8.13358	5.96854		--
345	0	2.852	2.87414	2.5886	2.48635		795.06	0.01325	0	0	0	0		--	--	--	--				--	--	--	--				--	--	--	--				--	--	--	--				--	7.17919	0	8.06066	8.47691	6.05303		--
344	0	2.98754	3.08759	2.77077	2.63582		796.02	0.00261	0	0	0	0		--	--	--	--				--	--	--	--				--	--	--	--				--	--	--	--				--	7.37268	0	8.26524	8.72642	6.3717		--
343	0	3.27027	3.37636	3.16624	3.00211		796.98	0.00258	0	0	0	0		--	--	--	--				--	--	--	--				--	--	--	--				--	--	--	--				--	7.73691	0	8.52536	8.94743	6.67766		--
342	0	3.3342	3.38477	3.16963	2.99053		797.94	0.00506	0	0	0	0		--	--	--	--				--	--	--	--				--	--	--	--				--	--	--	--				--	7.94433	0	8.8346	9.22723	6.87655		--
341	0	3.50453	3.64921	3.3235	3.06985		799.04	0.02398	0	0	0	0		--	--	--	--				--	--	--	--				--	--	--	--				--	--	--	--				--	8.05902	0	8.99804	9.40276	6.98479		--
340	0	3.73835	3.93461	3.57119	3.29632		800	-0.00266	0	0	0	0		--	--	--	--				--	--	--	--				--	--	--	--				--	--	--	--				--	8.23354	0	9.27119	9.66772	7.1901		--
339	0	3.71666	3.95053	3.56902	3.29073		--	--	--	--	--			--	--	--	--				--	--	--	--				--	--	--	--				--	--	--	--				--	8.3729	0	9.39223	9.63293	7.30187		--
338	0	3.71962	4.10616	3.57383	3.31613		--	--	--	--	--			--	--	--	--				--	--	--	--				--	--	--	--				--	--	--	--				--	8.44759	0	9.66025	9.98756	7.34614		--
337	0	3.64617	4.05357	3.54516	3.19985		--	--	--	--	--			--	--	--	--				--	--	--	--				--	--	--	--				--	--	--	--				--	8.71195	0	9.71506	10.0563	7.48616		--
336	0	3.51949	3.94251	3.37165	3.1044		--	--	--	--	--			--	--	--	--				--	--	--	--				--	--	--	--				--	--	--	--				--	8.67823	0	9.84793	10.2648	7.70005		--
335	0	3.60883	3.95161	3.41421	3.11598		--	--	--	--	--			--	--	--	--				--	--	--	--				--	--	--	--				--	--	--	--				--	8.76087	0	9.92934	10.2982	7.73986		--
334	0	3.37097	3.848	3.24715	2.90616		--	--	--	--	--			--	--	--	--				--	--	--	--				--	--	--	--				--	--	--	--				--	8.8836	0	10.0148	10.4075	7.82128		--
333	0	3.25903	3.83796	3.1665	2.88306		--	--	--	--	--			--	--	--	--				--	--	--	--				--	--	--	--				--	--	--	--				--	8.98344	0	10.2236	10.4691	7.75334		--
332	0	3.12771	3.70723	3.00865	2.79321		--	--	--	--	--			--	--	--	--				--	--	--	--				--	--	--	--				--	--	--	--				--	8.97048	0	10.1659	10.4658	7.80624		--
331	0	3.04108	3.5959	2.96572	2.66338		--	--	--	--	--			--	--	--	--				--	--	--	--				--	--	--	--				--	--	--	--				--	9.15742	0	10.4232	10.5972	7.98041		--
330	0	2.93521	3.53029	2.84898	2.67029		--	--	--	--	--			--	--	--	--				--	--	--	--				--	--	--	--				--	--	--	--				--	8.99422	0	10.3068	10.5737	7.81878		--
329	0	2.84972	3.42339	2.70195	2.59269		--	--	--	--	--			--	--	--	--				--	--	--	--				--	--	--	--				--	--	--	--				--	8.9538	0	10.3889	10.5426	7.83469		--
328	0	2.80551	3.31132	2.65718	2.44065		--	--	--	--	--			--	--	--	--				--	--	--	--				--	--	--	--				--	--	--	--				--	9.11403	0	10.3487	10.6127	7.94253		--
327	0	2.7013	3.30072	2.67729	2.3939		--	--	--	--	--			--	--	--	--				--	--	--	--				--	--	--	--				--	--	--	--				--	9.08593	0	10.1606	10.4967	7.78897		--
326	0	2.75398	3.2973	2.58393	2.41172		--	--	--	--	--			--	--	--	--				--	--	--	--				--	--	--	--				--	--	--	--				--	8.99435	0	10.3749	10.6582	7.7133		--
325	0	2.60305	3.24786	2.48552	2.34151		--	--	--	--	--			--	--	--	--				--	--	--	--				--	--	--	--				--	--	--	--				--	8.99044	0	10.4794	10.7589	7.81065		--
324	0	2.6425	3.25304	2.47098	2.29593		--	--	--	--	--			--	--	--	--											--	--	--	--											--	9.12207	0	10.502	10.7186	7.93983		--
323	0	2.50138	3.09807	2.43163	2.15373		--	--	--	--	--			--	--	--	--											--	--	--	--											--	9.21651	0	10.5046	10.9446	7.90779		--
322	0	2.42046	3.12504	2.31861	2.19122		--	--	--	--	--			--	--	--	--											--	--	--	--											--	9.39028	0	10.4864	10.7619	8.00158		--
321	0	2.38955	3.08893	2.31041	2.13257		--	--	--	--	--			--	--	--	--											--	--	--	--											--	9.26953	0	10.7125	10.9614	8.07054		--
320	0	2.28383	3.00588	2.19253	2.08158		--	--	--	--	--			--	--	--	--											--	--	--	--											--	9.35885	0	10.7528	11.0906	8.1534		--
319	0	2.19237	2.89253	2.08015	1.95908		--	--	--	--	--			--	--	--	--											--	--	--	--											--	9.45909	0	10.7088	11.0399	8.21496		--
318	0	2.15885	2.91426	1.9976	1.84454		--	--	--	--	--			--	--	--	--											--	--	--	--											--	9.56906	0	10.9507	11.246	8.25013
317	0	2.01317	2.73945	1.88632	1.76377		--	--	--	--	--			--	--	--	--											--	--	--	--											--	9.74187	0	11.0428	11.3857	8.39893
316	0	1.94707	2.68892	1.83468	1.70177		--	--	--	--	--			--	--	--	--											--	--	--	--											--	9.75631	0	11.2428	11.5853	8.36169
315	0	1.83768	2.525	1.69645	1.62412		--	--	--	--	--			--	--	--	--											--	--	--	--											--	9.81574	0	11.3048	11.5895	8.44549
314	0	1.70261	2.55316	1.59621	1.53996		--	--	--	--	--			--	--	--	--											--	--	--	--											--	9.98517	0	11.4285	11.7455	8.55904
313	0	1.62741	2.51448	1.6384	1.56273		--	--	--	--	--			--	--	--	--											--	--	--	--											--	10.2355	0	11.7132	11.9122	8.65557
312	0	1.62116	2.41014	1.45816	1.44704		--	--	--	--	--			--	--	--	--											--	--	--	--											--	10.1397	0	11.6121	11.9026	8.66283
311	0	1.59665	2.52277	1.46784	1.50488		--	--	--	--	--			--	--	--	--											--	--	--	--											--	10.4186	0	11.629	11.8976	8.82489
310	0	1.57189	2.51885	1.49018	1.5374		--	--	--	--	--			--	--	--	--											--	--	--	--											--	10.3071	0	11.9147	12.0319	8.80342
309	0	1.58554	2.60721	1.49486	1.46853		--	--	--	--	--			--	--	--	--											--	--	--	--											--	10.4155	0	11.8486	12.0276	8.74114
308	0	1.73898	2.8	1.58705	1.64005		--	--	--	--	--			--	--	--	--											--	--	--	--											--	10.5193	0	11.9539	12.0015	8.92247
307	0	1.77946	2.98546	1.56432	1.68178		--	--	--	--	--			--	--	--	--											--	--	--	--											--	10.4962	0	12.0411	12.0759	8.80172
306	0	1.92175	3.32942	1.73366	1.91989		--	--	--	--	--			--	--	--	--											--	--	--	--											--	10.6897	0	12.0894	12.1745	8.88563
305	0	2.11519	3.65164	1.81437	2.04742		--	--	--	--	--			--	--	--	--											--	--	--	--											--	10.8646	0	12.2527	12.2203	8.94914
304	0	2.35543	4.30129	2.05506	2.34141		--	--	--	--	--			--	--	--	--											--	--	--	--											--	11.1882	0	12.5733	12.4827	9.22803
303	0	2.74473	5.03063	2.3948	2.72925		--	--	--	--	--			--	--	--	--											--	--	--	--											--	11.6958	0	12.826	12.7526	9.49585
302	0	3.29039	6.03246	2.84763	3.33646		--	--	--	--	--			--	--	--	--											--	--	--	--											--	12.5363	0	13.2535	13.224	10.0347
301	0	3.94593	7.19758	3.36978	4.01975		--	--	--	--	--			--	--	--	--											--	--	--	--											--	13.4676	0	13.8864	13.9611	10.4994
300	0	4.8903	8.76812	4.15644	4.97621		--	--	--	--	--			--	--	--	--											--	--	--	--											--	13.4676	0	13.8864	13.9611	10.4994
--	--	--	--	--			--	--	--	--	--			--	--	--	--											--	--	--	--											--	--	--	--
--	--	--	--	--			--	--	--	--	--			--	--	--	--											--	--	--	--											--	--	--	--
--	--	--	--	--			--	--	--	--	--			--	--	--	--											--	--	--	--											--	--	--	--
--	--	--	--	--			--	--	--	--	--			--	--	--	--											--	--	--	--											--	--	--	--
--	--	--	--	--			--	--	--	--	--			--	--	--	--											--	--	--	--											--	--	--	--
--	--	--	--	--			--	--	--	--	--			--	--	--	--											--	--	--	--											--	--	--	--
--	--	--	--	--			--	--	--	--	--			--	--	--	--											--	--	--	--											--	--	--	--
--	--	--	--	--			--	--	--	--	--			--	--	--	--											--	--	--	--											--	--	--	--
--	--	--	--	--			--	--	--	--	--			--	--	--	--											--	--	--	--											--	--	--	--
--	--	--	--	--			--	--	--	--	--			--	--	--	--											--	--	--	--											--	--	--	--
--	--	--	--	--			--	--	--	--	--			--	--	--	--											--	--	--	--											--	--	--	--
--	--	--	--	--			--	--	--	--	--			--	--	--	--											--	--	--	--											--	--	--	--
--	--	--	--	--			--	--	--	--	--			--	--	--	--											--	--	--	--											--	--	--	--
--	--	--	--	--			--	--	--	--	--			--	--	--	--											--	--	--	--											--	--	--	--
--	--	--	--	--			--	--	--	--	--			--	--	--	--											--	--	--	--											--	--	--	--
--	--	--	--	--			--	--	--	--	--			--	--	--	--											--	--	--	--											--	--	--	--
--	--	--	--	--			--	--	--	--	--			--	--	--	--											--	--	--	--											--	--	--	--
--	--	--	--	--			--	--	--	--	--			--	--	--	--											--	--	--	--											--	--	--	--
--	--	--	--	--			--	--	--	--	--			--	--	--	--											--	--	--	--											--	--	--	--
--	--	--	--	--			--	--	--	--	--			--	--	--	--											--	--	--	--											--	--	--	--
--	--	--	--	--			--	--	--	--	--			--	--	--	--											--	--	--	--											--	--	--	--
--	--	--	--	--			--	--	--	--	--			--	--	--	--											--	--	--	--											--	--	--	--
--	--	--	--	--			--	--	--	--	--			--	--	--	--											--	--	--	--											--	--	--	--
--	--	--	--	--			--	--	--	--	--			--	--	--	--											--	--	--	--											--	--	--	--
--	--	--	--	--			--	--	--	--	--			--	--	--	--											--	--	--	--											--	--	--	--
--	--	--	--	--			--	--	--	--	--			--	--	--	--											--	--	--	--											--	--	--	--
--	--	--	--	--			--	--	--	--	--			--	--	--	--											--	--	--	--											--	--	--	--
--	--	--	--	--			--	--	--	--	--			--	--	--	--											--	--	--	--											--	--	--	--
--	--	--	--	--			--	--	--	--	--			--	--	--	--											--	--	--	--											--	--	--	--
--	--	--	--	--			--	--	--	--	--			--	--	--	--											--	--	--	--											--	--	--	--
--	--	--	--	--			--	--	--	--	--			--	--	--	--											--	--	--	--											--	--	--	--
--	--	--	--	--			--	--	--	--	--			--	--	--	--											--	--	--	--											--	--	--	--
--	--	--	--	--			--	--	--	--	--			--	--	--	--											--	--	--	--											--	--	--	--
--	--	--	--	--			--	--	--	--	--			--	--	--	--											--	--	--	--											--	--	--	--
--	--	--	--	--			--	--	--	--	--			--	--	--	--											--	--	--	--											--	--	--	--
--	--	--	--	--			--	--	--	--	--			--	--	--	--											--	--	--	--											--	--	--	--
--	--	--	--	--			--	--	--	--	--			--	--	--	--											--	--	--	--											--	--	--	--
--	--	--	--	--			--	--	--	--	--			--	--	--	--											--	--	--	--											--	--	--	--
--	--	--	--	--			--	--	--	--	--			--	--	--	--											--	--	--	--											--	--	--	--
--	--	--	--	--			--	--	--	--	--			--	--	--	--											--	--	--	--											--	--	--	--
--	--	--	--	--			--	--	--	--	--			--	--	--	--											--	--	--	--											--	--	--	--
--	--	--	--	--			--	--	--	--	--			--	--	--	--											--	--	--	--											--	--	--	--
--	--	--	--	--			--	--	--	--	--			--	--	--	--											--	--	--	--											--	--	--	--
--	--	--	--	--			--	--	--	--	--			--	--	--	--											--	--	--	--											--	--	--	--
--	--	--	--	--			--	--	--	--	--			--	--	--	--											--	--	--	--											--	--	--	--
--	--	--	--	--			--	--	--	--	--			--	--	--	--											--	--	--	--											--	--	--	--
--	--	--	--	--			--	--	--	--	--			--	--	--	--											--	--	--	--											--	--	--	--
--	--	--	--	--			--	--	--	--	--			--	--	--	--											--	--	--	--											--	--	--	--
--	--	--	--	--			--	--	--	--	--			--	--	--	--											--	--	--	--											--	--	--	--
--	--	--	--	--			--	--	--	--	--			--	--	--	--											--	--	--	--											--	--	--	--
--	--	--	--	--			--	--	--	--	--
--	--	--	--	--			--	--	--	--	--
--	--	--	--	--			--	--	--	--	--
--	--	--	--	--			--	--	--	--	--
--	--	--	--	--			--	--	--	--	--
--	--	--	--	--			--	--	--	--	--
--	--	--	--	--			--	--	--	--	--
--	--	--	--	--			--	--	--	--	--
--	--	--	--	--			--	--	--	--	--
--	--	--	--	--			--	--	--	--	--
--	--	--	--	--			--	--	--	--	--
--	--	--	--	--			--	--	--	--	--
--	--	--	--	--			--	--	--	--	--
--	--	--	--	--			--	--	--	--	--
--	--	--	--	--			--	--	--	--	--
--	--	--	--	--			--	--	--	--	--
--	--	--	--	--			--	--	--	--	--
--	--	--	--	--			--	--	--	--	--
--	--	--	--	--			--	--	--	--	--
--	--	--	--	--			--	--	--	--	--
--	--	--	--	--			--	--	--	--	--
--	--	--	--	--			--	--	--	--	--
--	--	--	--	--			--	--	--	--	--
--	--	--	--	--			--	--	--	--	--
--	--	--	--	--			--	--	--	--	--
--	--	--	--	--			--	--	--	--	--
--	--	--	--	--			--	--	--	--	--
--	--	--	--	--			--	--	--	--	--
--	--	--	--	--			--	--	--	--	--
--	--	--	--	--			--	--	--	--	--
--	--	--	--	--			--	--	--	--	--
--	--	--	--	--			--	--	--	--	--
--	--	--	--	--			--	--	--	--	--
--	--	--	--	--			--	--	--	--	--
--	--	--	--	--			--	--	--	--	--
--	--	--	--	--			--	--	--	--	--
--	--	--	--	--			--	--	--	--	--
--	--	--	--	--			--	--	--	--	--
--	--	--	--	--			--	--	--	--	--
--	--	--	--	--			--	--	--	--	--
--	--	--	--	--			--	--	--	--	--
--	--	--	--	--			--	--	--	--	--
--	--	--	--	--			--	--	--	--	--
--	--	--	--	--			--	--	--	--	--
--	--	--	--	--			--	--	--	--	--
--	--	--	--	--			--	--	--	--	--
--	--	--	--	--			--	--	--	--	--
--	--	--	--	--			--	--	--	--	--
--	--	--	--	--			--	--	--	--	--
--	--	--	--	--			--	--	--	--	--
--	--	--	--	--			--	--	--	--	--
--	--	--	--	--			--	--	--	--	--
--	--	--	--	--			--	--	--	--	--
--	--	--	--	--			--	--	--	--	--
--	--	--	--	--			--	--	--	--	--
--	--	--	--	--			--	--	--	--	--
--	--	--	--	--			--	--	--	--	--
--	--	--	--	--			--	--	--	--	--
--	--	--	--	--			--	--	--	--	--
--	--	--	--	--			--	--	--	--	--
--	--	--	--	--			--	--	--	--	--
--	--	--	--	--			--	--	--	--	--
--	--	--	--	--			--	--	--	--	--
--	--	--	--	--			--	--	--	--	--
--	--	--	--	--			--	--	--	--	--
--	--	--	--	--			--	--	--	--	--
--	--	--	--	--			--	--	--	--	--
--	--	--	--	--			--	--	--	--	--
--	--	--	--	--			--	--	--	--	--
--	--	--	--	--			--	--	--	--	--
--	--	--	--	--			--	--	--	--	--
--	--	--	--	--			--	--	--	--	--
--	--	--	--	--			--	--	--	--	--
--	--	--	--	--			--	--	--	--	--
--	--	--	--	--			--	--	--	--	--
--	--	--	--	--			--	--	--	--	--
--	--	--	--	--			--	--	--	--	--
--	--	--	--	--			--	--	--	--	--
--	--	--	--	--			--	--	--	--	--
--	--	--	--	--			--	--	--	--	--
--	--	--	--	--			--	--	--	--	--
--	--	--	--	--			--	--	--	--	--
--	--	--	--	--			--	--	--	--	--
--	--	--	--	--			--	--	--	--	--
--	--	--	--	--			--	--	--	--	--
--	--	--	--	--			--	--	--	--	--
--	--	--	--	--			--	--	--	--	--
--	--	--	--	--			--	--	--	--	--
--	--	--	--	--			--	--	--	--	--
--	--	--	--	--			--	--	--	--	--
--	--	--	--	--			--	--	--	--	--
--	--	--	--	--			--	--	--	--	--
--	--	--	--	--			--	--	--	--	--
--	--	--	--	--			--	--	--	--	--
--	--	--	--	--			--	--	--	--	--
--	--	--	--	--			--	--	--	--	--
--	--	--	--	--			--	--	--	--	--
--	--	--	--	--			--	--	--	--	--
--	--	--	--	--			--	--	--	--	--
--	--	--	--	--			--	--	--	--	--
--	--	--	--	--			--	--	--	--	--
--	--	--	--	--			--	--	--	--	--
--	--	--	--	--			--	--	--	--	--
--	--	--	--	--			--	--	--	--	--
--	--	--	--	--			--	--	--	--	--
--	--	--	--	--			--	--	--	--	--
--	--	--	--	--			--	--	--	--	--
--	--	--	--	--			--	--	--	--	--
--	--	--	--	--			--	--	--	--	--
--	--	--	--	--			--	--	--	--	--
--	--	--	--	--			--	--	--	--	--
--	--	--	--	--			--	--	--	--	--
--	--	--	--	--			--	--	--	--	--
--	--	--	--	--			--	--	--	--	--
--	--	--	--	--			--	--	--	--	--
--	--	--	--	--			--	--	--	--	--
--	--	--	--	--			--	--	--	--	--
--	--	--	--	--			--	--	--	--	--
--	--	--	--	--			--	--	--	--	--
--	--	--	--	--			--	--	--	--	--
--	--	--	--	--			--	--	--	--	--
--	--	--	--	--			--	--	--	--	--
--	--	--	--	--			--	--	--	--	--
--	--	--	--	--			--	--	--	--	--
--	--	--	--	--			--	--	--	--	--
--	--	--	--	--			--	--	--	--	--
--	--	--	--	--			--	--	--	--	--
--	--	--	--	--			--	--	--	--	--
--	--	--	--	--			--	--	--	--	--
--	--	--	--	--			--	--	--	--	--
--	--	--	--	--			--	--	--	--	--
--	--	--	--	--			--	--	--	--	--
--	--	--	--	--			--	--	--	--	--
--	--	--	--	--			--	--	--	--	--
--	--	--	--	--			--	--	--	--	--
--	--	--	--	--			--	--	--	--	--
--	--	--	--	--			--	--	--	--	--
--	--	--	--	--			--	--	--	--	--
--	--	--	--	--			--	--	--	--	--
--	--	--	--	--			--	--	--	--	--
--	--	--	--	--			--	--	--	--	--
--	--	--	--	--			--	--	--	--	--
--	--	--	--	--			--	--	--	--	--
--	--	--	--	--
--	--	--	--	--
--	--	--	--	--
--	--	--	--	--
--	--	--	--	--
--	--	--	--	--
--	--	--	--	--
--	--	--	--	--
--	--	--	--	--
--	--	--	--	--
--	--	--	--	--
--	--	--	--	--
--	--	--	--	--
--	--	--	--	--
--	--	--	--	--
--	--	--	--	--
--	--	--	--	--
--	--	--	--	--
--	--	--	--	--
--	--	--	--	--
--	--	--	--	--
--	--	--	--	--
--	--	--	--	--
--	--	--	--	--
--	--	--	--	--
--	--	--	--	--
--	--	--	--	--
--	--	--	--	--
--	--	--	--	--
--	--	--	--	--
--	--	--	--	--
--	--	--	--	--
--	--	--	--	--
--	--	--	--	--
--	--	--	--	--
--	--	--	--	--
--	--	--	--	--
--	--	--	--	--
--	--	--	--	--
--	--	--	--	--
--	--	--	--	--
--	--	--	--	--
--	--	--	--	--
--	--	--	--	--
--	--	--	--	--
--	--	--	--	--
--	--	--	--	--
--	--	--	--	--
--	--	--	--	--
--	--	--	--	--
--	--	--	--	--
--	--	--	--	--
--	--	--	--	--
--	--	--	--	--
--	--	--	--	--
--	--	--	--	--
--	--	--	--	--
--	--	--	--	--
--	--	--	--	--
--	--	--	--	--
--	--	--	--	--
--	--	--	--	--
--	--	--	--	--
--	--	--	--	--
--	--	--	--	--
--	--	--	--	--
--	--	--	--	--
--	--	--	--	--
--	--	--	--	--
--	--	--	--	--
--	--	--	--	--
--	--	--	--	--
--	--	--	--	--
--	--	--	--	--
--	--	--	--	--
--	--	--	--	--
--	--	--	--	--
--	--	--	--	--
--	--	--	--	--
--	--	--	--	--
--	--	--	--	--
--	--	--	--	--
--	--	--	--	--
--	--	--	--	--
--	--	--	--	--
--	--	--	--	--
--	--	--	--	--
--	--	--	--	--
--	--	--	--	--
--	--	--	--	--
--	--	--	--	--
--	--	--	--	--
--	--	--	--	--
--	--	--	--	--
--	--	--	--	--
--	--	--	--	--
--	--	--	--	--
--	--	--	--	--
--	--	--	--	--
--	--	--	--	--
--	--	--	--	--
--	--	--	--	--
--	--	--	--	--
--	--	--	--	--
--	--	--	--	--
--	--	--	--	--
--	--	--	--	--
--	--	--	--	--
--	--	--	--	--
--	--	--	--	--
--	--	--	--	--
--	--	--	--	--
--	--	--	--	--
--	--	--	--	--
--	--	--	--	--
--	--	--	--	--
--	--	--	--	--
--	--	--	--	--
--	--	--	--	--
--	--	--	--	--
--	--	--	--	--
--	--	--	--	--
--	--	--	--	--
--	--	--	--	--
--	--	--	--	--
--	--	--	--	--
--	--	--	--	--
--	--	--	--	--
--	--	--	--	--
--	--	--	--	--
--	--	--	--	--
--	--	--	--	--
--	--	--	--	--
--	--	--	--	--
--	--	--	--	--
--	--	--	--	--
--	--	--	--	--
--	--	--	--	--
--	--	--	--	--
--	--	--	--	--
--	--	--	--	--
--	--	--	--	--
--	--	--	--	--
--	--	--	--	--
--	--	--	--	--
--	--	--	--	--
--	--	--	--	--
--	--	--	--	--
--	--	--	--	--
--	--	--	--	--
--	--	--	--	--
--	--	--	--	--
--	--	--	--	--
--	--	--	--	--
--	--	--	--	--
--	--	--	--	--
--	--	--	--	--
--	--	--	--	--
--	--	--	--	--
--	--	--	--	--
--	--	--	--	--
--	--	--	--	--
--	--	--	--	--
--	--	--	--	--
--	--	--	--	--
--	--	--	--	--
--	--	--	--	--
--	--	--	--	--
--	--	--	--	--
--	--	--	--	--
--	--	--	--	--
--	--	--	--	--
--	--	--	--	--
--	--	--	--	--
--	--	--	--	--
--	--	--	--	--
--	--	--	--	--
--	--	--	--	--
--	--	--	--	--
--	--	--	--	--
--	--	--	--	--
--	--	--	--	--
--	--	--	--	--
--	--	--	--	--
--	--	--	--	--
--	--	--	--	--
--	--	--	--	--
--	--	--	--	--
--	--	--	--	--
--	--	--	--	--
--	--	--	--	--
--	--	--	--	--
--	--	--	--	--
--	--	--	--	--
--	--	--	--	--
--	--	--	--	--
--	--	--	--	--
--	--	--	--	--
--	--	--	--	--
--	--	--	--	--
--	--	--	--	--
--	--	--	--	--
--	--	--	--	--
--	--	--	--	--
--	--	--	--	--
--	--	--	--	--
--	--	--	--	--
--	--	--	--	--
--	--	--	--	--
--	--	--	--	--
--	--	--	--	--
--	--	--	--	--
--	--	--	--	--
--	--	--	--	--
--	--	--	--	--
--	--	--	--	--
--	--	--	--	--
--	--	--	--	--
--	--	--	--	--
--	--	--	--	--
--	--	--	--	--
--	--	--	--	--
--	--	--	--	--
--	--	--	--	--
--	--	--	--	--
--	--	--	--	--
--	--	--	--	--
--	--	--	--	--
--	--	--	--	--
--	--	--	--	--
--	--	--	--	--
--	--	--	--	--
--	--	--	--	--
--	--	--	--	--
--	--	--	--	--
--	--	--	--	--
--	--	--	--	--
--	--	--	--	--
--	--	--	--	--
--	--	--	--	--
--	--	--	--	--
--	--	--	--	--
--	--	--	--	--
--	--	--	--	--
--	--	--	--	--
--	--	--	--	--
--	--	--	--	--
--	--	--	--	--
--	--	--	--	--
--	--	--	--	--
--	--	--	--	--
--	--	--	--	--
--	--	--	--	--
--	--	--	--	--
--	--	--	--	--
--	--	--	--	--
--	--	--	--	--
--	--	--	--	--
--	--	--	--	--
--	--	--	--	--
--	--	--	--	--
--	--	--	--	--
--	--	--	--	--
--	--	--	--	--
--	--	--	--	--
--	--	--	--	--
--	--	--	--	--
--	--	--	--	--
--	--	--	--	--
--	--	--	--	--
--	--	--	--	--
--	--	--	--	--
--	--	--	--	--
--	--	--	--	--
--	--	--	--	--
--	--	--	--	--
--	--	--	--	--
--	--	--	--	--
--	--	--	--	--
--	--	--	--	--
--	--	--	--	--
--	--	--	--	--
--	--	--	--	--
--	--	--	--	--
--	--	--	--	--
--	--	--	--	--
--	--	--	--	--
--	--	--	--	--
--	--	--	--	--
--	--	--	--	--
--	--	--	--	--
--	--	--	--	--
--	--	--	--	--
--	--	--	--	--
--	--	--	--	--
--	--	--	--	--
--	--	--	--	--
--	--	--	--	--
--	--	--	--	--
--	--	--	--	--
--	--	--	--	--
--	--	--	--	--
--	--	--	--	--
--	--	--	--	--
--	--	--	--	--
--	--	--	--	--
--	--	--	--	--
--	--	--	--	--
--	--	--	--	--
--	--	--	--	--
--	--	--	--	--
--	--	--	--	--
--	--	--	--	--
--	--	--	--	--
--	--	--	--	--
--	--	--	--	--
--	--	--	--	--
--	--	--	--	--
--	--	--	--	--
--	--	--	--	--
--	--	--	--	--
--	--	--	--	--
--	--	--	--	--
--	--	--	--	--
--	--	--	--	--
--	--	--	--	--
--	--	--	--	--
--	--	--	--	--
--	--	--	--	--
--	--	--	--	--
--	--	--	--	--
--	--	--	--	--
--	--	--	--	--
--	--	--	--	--
--	--	--	--	--
--	--	--	--	--
--	--	--	--	--
--	--	--	--	--
--	--	--	--	--
--	--	--	--	--
--	--	--	--	--
--	--	--	--	--
--	--	--	--	--
--	--	--	--	--
--	--	--	--	--
--	--	--	--	--
--	--	--	--	--
--	--	--	--	--
--	--	--	--	--
--	--	--	--	--
--	--	--	--	--
--	--	--	--	--
--	--	--	--	--
--	--	--	--	--
--	--	--	--	--
--	--	--	--	--
--	--	--	--	--
--	--	--	--	--
--	--	--	--	--
--	--	--	--	--
--	--	--	--	--
--	--	--	--	--
--	--	--	--	--
--	--	--	--	--
--	--	--	--	--
--	--	--	--	--
--	--	--	--	--
--	--	--	--	--
--	--	--	--	--
--	--	--	--	--
--	--	--	--	--
--	--	--	--	--
--	--	--	--	--
--	--	--	--	--
--	--	--	--	--
--	--	--	--	--
--	--	--	--	--
--	--	--	--	--
--	--	--	--	--
--	--	--	--	--
--	--	--	--	--
--	--	--	--	--
--	--	--	--	--
--	--	--	--	--
--	--	--	--	--
--	--	--	--	--
--	--	--	--	--
--	--	--	--	--
--	--	--	--	--
--	--	--	--	--
--	--	--	--	--
--	--	--	--	--
--	--	--	--	--
--	--	--	--	--
--	--	--	--	--
--	--	--	--	--
--	--	--	--	--
--	--	--	--	--
--	--	--	--	--
--	--	--	--	--
--	--	--	--	--
--	--	--	--	--
--	--	--	--	--
--	--	--	--	--
--	--	--	--	--
--	--	--	--	--
--	--	--	--	--
--	--	--	--	--
--	--	--	--	--
--	--	--	--	--
--	--	--	--	--
--	--	--	--	--
--	--	--	--	--
--	--	--	--	--
--	--	--	--	--
--	--	--	--	--
--	--	--	--	--
--	--	--	--	--
--	--	--	--	--
--	--	--	--	--
--	--	--	--	--
--	--	--	--	--
--	--	--	--	--
--	--	--	--	--
--	--	--	--	--
--	--	--	--	--
--	--	--	--	--
--	--	--	--	--
--	--	--	--	--
--	--	--	--	--
--	--	--	--	--
--	--	--	--	--
--	--	--	--	--
--	--	--	--	--
--	--	--	--	--
--	--	--	--	--
--	--	--	--	--
--	--	--	--	--
--	--	--	--	--
--	--	--	--	--
--	--	--	--	--
--	--	--	--	--
--	--	--	--	--
--	--	--	--	--
--	--	--	--	--
--	--	--	--	--
--	--	--	--	--
--	--	--	--	--
--	--	--	--	--
--	--	--	--	--
--	--	--	--	--
--	--	--	--	--
--	--	--	--	--
--	--	--	--	--
--	--	--	--	--
--	--	--	--	--
--	--	--	--	--
--	--	--	--	--
--	--	--	--	--
--	--	--	--	--
--	--	--	--	--
--	--	--	--	--
--	--	--	--	--
--	--	--	--	--
--	--	--	--	--
--	--	--	--	--
--	--	--	--	--
--	--	--	--	--
--	--	--	--	--
--	--	--	--	--
--	--	--	--	--
--	--	--	--	--
--	--	--	--	--
--	--	--	--	--
--	--	--	--	--
--	--	--	--	--
--	--	--	--	--
--	--	--	--	--
--	--	--	--	--
--	--	--	--	--
--	--	--	--	--
--	--	--	--	--
--	--	--	--	--
--	--	--	--	--
--	--	--	--	--
--	--	--	--	--
--	--	--	--	--
--	--	--	--	--
--	--	--	--	--
--	--	--	--	--
--	--	--	--	--
--	--	--	--	--
--	--	--	--	--
--	--	--	--	--
--	--	--	--	--
--	--	--	--	--
--	--	--	--	--
--	--	--	--	--
--	--	--	--	--
--	--	--	--	--
--	--	--	--	--
--	--	--	--	--
--	--	--	--	--
--	--	--	--	--
--	--	--	--	--
--	--	--	--	--
--	--	--	--	--
--	--	--	--	--
--	--	--	--	--
--	--	--	--	--
--	--	--	--	--
--	--	--	--	--
--	--	--	--	--
--
--
--
--
--
--
--
--
--
--
--
--
--
--
--
--
--
--
--
--
--
--
--
--
--
--
--
--
--
--
--
--
--
--
--
--
--
--
--
--
--
--
--
--
--
--
--
--
--
--
--
--
--
--
--
--
--
--
--
--
--
--
--
--
--
--
--
--
--
--
--
--
--
--
--
--
--
--
--
--
--
--
--
--
--
--
--
--
--
--
--
--
--
--
--
--
--
--
--
--
--
--
--
--
--
--
--
--
--
--
--
--
--
--
--
--
--
--
--
--
--
--
--
--
--
--
--
--
--
--
--
--
--
--
--
--
--
--
--
--
--
--
--
--
--
--
--
--
--
--
--
--
--
--
--
--
--
--
--
--
--
--
--
--
--
--
--
--
--
--
--
[truncated: 5 more columns]

## Sheet: Fig2
	lifetimes						quantum yield
	hbr25dm	DOM2	HMBR	HBI-2T				hbr25dm	DOM2	HMBR	HBI-2T
WT	2.479	3.742	2.19	2.915			WT	29	54	31	21
R52K	1.43	3.54	1.36	2.32			R52K	25	50	22	29
F62L	2.33	2.88	2.05	1.98			F62L	43	46	33	20
P68K	2	3.53	1.74	1.96			P68K	34	47	30	26
P68T	1.75	3.3	1.55	1.72			P68T	31	52	34	20
	kr	rate of radiative transmission
	hbr25dm	DOM2	HMBR	2738D
	0.116983	0.144308	0.141553	0.0720412
R52K	0.174825	0.141243	0.161765	0.125
F62L	0.184549	0.159722	0.160976	0.10101
P68K	0.17	0.133144	0.172414	0.132653
P68T	0.177143	0.157576	0.219355	0.116279
	knr	rate of non-radiative transmission
	hbr25dm	DOM2	HMBR	HBI-2T
FAST	0.286406	0.122929	0.315068	0.271012
R52K	0.524476	0.141243	0.573529	0.306034
F62L	0.244635	0.1875	0.326829	0.40404
P68K	0.33	0.150142	0.402299	0.377551
P68T	0.394286	0.145455	0.425806	0.465116
time	kr	knr
2.479	0.116983	0.286406
1.43	0.174825	0.524476
2.33	0.184549	0.244635
2	0.17	0.33
1.75	0.177143	0.394286
3.742	0.144308	0.122929
3.54	0.141243	0.141243
2.88	0.159722	0.1875
3.53	0.133144	0.150142
3.3	0.157576	0.145455
2.19	0.141553	0.315068
1.36	0.161765	0.573529
2.05	0.160976	0.326829
1.74	0.172414	0.402299
1.55	0.219355	0.425806
2.915	0.0720412	0.271012
2.32	0.125	0.306034
1.98	0.10101	0.40404
1.96	0.132653	0.377551
1.72	0.116279	0.465116

## Sheet: S22
R52K													P68T													P68T													F62L
measured data		Fitting results		measured data		Fitting results		measured data		Fitting results			measured data		Fitting results		measured data		Fitting results		measured data		Fitting results			measured data		Fitting results		measured data		Fitting results		measured data		Fitting results			measured data		Fitting results		measured data		Fitting results		measured data		Fitting results
conc	int			conc	int			conc	int				conc	int			conc	int			conc	int				conc	int			conc	int			conc	int				conc	int			conc	int			conc	int
0	-0.0056	0	0	0	-0.00689	0	0	0	-0.00627	0	0		0	-0.00629	0	0	0	-0.00674	0	0	0	-0.00888	0	0		0	-0.00445	0	0	0	-0.00475	0	0	0	-0.0052	0	0		0	-0.00783	0	0	0	-0.00841	0	0	0	-0.00902	0
0.00999	0.0078	0.01	0.02004	0.00999	0.0086	0.01	0.02477	0.00999	0.0089	0.01	0.02248		0.00999	0.00657	0.02	0.03312	0.00999	0.00467	0.02	0.03876	0.00999	0.0029	0.02	0.03875		0.00999	0.01356	0.01	0.02994	0.00999	0.01243	0.01	0.0278	0.00999	0.01054	0.01	0.02856		0.00999	-0.00239	0.04	0.04301	0.00999	-0.00422	0.04	0.04024	0.00999	-0.0071	0.04
0.04995	0.09022	0.02	0.0393	0.04995	0.11498	0.02	0.04835	0.04995	0.08989	0.02	0.04397		0.04995	0.06737	0.04	0.06412	0.04995	0.0624	0.04	0.07463	0.04995	0.06361	0.04	0.07461		0.04995	0.1065	0.02	0.05814	0.04995	0.11018	0.02	0.0541	0.04995	0.09113	0.02	0.05553		0.04995	0.03338	0.07999	0.08247	0.04995	0.02621	0.07999	0.07737	0.04995	0.02196	0.07999
0.09989	0.14017	0.03	0.05781	0.09989	0.15803	0.03	0.07081	0.09989	0.13717	0.03	0.06454		0.09989	0.10767	0.05999	0.09319	0.09989	0.11671	0.05999	0.10791	0.09989	0.10819	0.05999	0.10789		0.09989	0.18197	0.03	0.08475	0.09989	0.17971	0.03	0.07902	0.09989	0.17714	0.03	0.08105		0.09989	0.04776	0.11999	0.11881	0.09989	0.04916	0.11999	0.11173	0.09989	0.04126	0.11999
0.19978	0.24127	0.04	0.07562	0.19978	0.28957	0.04	0.09223	0.19978	0.28409	0.04	0.08424		0.19978	0.20271	0.07999	0.12051	0.19978	0.21988	0.07999	0.13889	0.19978	0.2229	0.07999	0.13886		0.19978	0.33642	0.04	0.10989	0.19978	0.32957	0.04	0.10265	0.19978	0.3408	0.04	0.10522		0.19978	0.1184	0.15999	0.15238	0.19978	0.11096	0.15999	0.14362	0.19978	0.10601	0.15999
0.49945	0.58284	0.05	0.09277	0.49945	0.60563	0.05	0.11269	0.49945	0.56837	0.05	0.10313		0.49945	0.47946	0.09999	0.14624	0.49945	0.53089	0.09999	0.16778	0.49945	0.52783	0.09999	0.16775		0.49945	0.668	0.05	0.1337	0.49945	0.62866	0.05	0.12511	0.49945	0.61737	0.05	0.12815		0.49945	0.31704	0.19998	0.18348	0.49945	0.28929	0.19998	0.1733	0.49945	0.26031	0.19998
0.99891	0.64131	0.05999	0.1093	0.99891	0.70891	0.05999	0.13225	0.99891	0.69897	0.05999	0.12125		0.99891	0.58665	0.11999	0.1705	0.99891	0.65132	0.11999	0.1948	0.99891	0.63964	0.11999	0.19476		0.99891	0.75798	0.05999	0.15626	0.99891	0.73206	0.05999	0.14646	0.99891	0.76715	0.05999	0.14994		0.99891	0.44881	0.23998	0.21239	0.99891	0.47116	0.23998	0.201	0.99891	0.43825	0.23998
1.99782	0.77677	0.06999	0.12523	1.99782	0.88869	0.06999	0.15097	1.99782	0.83367	0.06999	0.13866		1.99782	0.83402	0.13999	0.19342	1.99782	0.87722	0.13999	0.22012	1.99782	0.89369	0.13999	0.22008		1.99782	0.93195	0.06999	0.17767	1.99782	0.91516	0.06999	0.1668	1.99782	0.92881	0.06999	0.17066		1.99782	0.76749	0.27997	0.23931	1.99782	0.66315	0.27997	0.2269	1.99782	0.69121	0.27997
4.99455	1.04241	0.07999	0.14061	4.99455	0.99666	0.07999	0.16889	4.99455	1.07236	0.07999	0.15539		4.99455	1.07899	0.15999	0.21511	4.99455	1.06369	0.15999	0.2439	4.99455	1.09382	0.15999	0.24385		4.99455	1.01991	0.07999	0.19803	4.99455	1.02362	0.07999	0.18619	4.99455	1.06334	0.07999	0.1904		4.99455	1.08577	0.31997	0.26446	4.99455	1.15277	0.31997	0.25117	4.99455	0.9988	0.31997
9.9891	0.85077	0.08999	0.15545	9.9891	0.8539	0.08999	0.18608	9.9891	0.80238	0.08999	0.17149		9.9891	0.89155	0.17998	0.23566	9.9891	0.92881	0.17998	0.26627	9.9891	0.90356	0.17998	0.26622		9.9891	0.82106	0.08999	0.2174	9.9891	0.83059	0.08999	0.2047	9.9891	0.77653	0.08999	0.20922		9.9891	0.97805	0.35997	0.288	9.9891	0.96596	0.35997	0.27396	9.9891	0.95036	0.35997
		0.09999	0.16979			0.09999	0.20256			0.09999	0.18698		19.9782	0.84703	0.19998	0.25516	19.9782	0.82121	0.19998	0.28735	19.9782	0.81415	0.19998	0.2873				0.09999	0.23586			0.09999	0.22239			0.09999	0.22719		19.9782	0.92796	0.39996	0.31007	19.9782	0.89629	0.39996	0.29541	19.9782	0.87986	0.39996
		0.10999	0.18365			0.10999	0.21839			0.10999	0.2019				0.21998	0.27369			0.21998	0.30726			0.21998	0.3072				0.10999	0.25347			0.10999	0.23931			0.10999	0.24436		39.9564	0.76939	0.43996	0.33082	39.9564	0.78117	0.43996	0.31563	39.9564	0.87102	0.43996
		0.11999	0.19706			0.11999	0.23361			0.11999	0.21628				0.23998	0.29133			0.23998	0.32608			0.23998	0.32603				0.11999	0.27028			0.11999	0.2555			0.11999	0.26078				0.47996	0.35036			0.47996	0.33472			0.47996
		0.12999	0.21003			0.12999	0.24825			0.12999	0.23016				0.25998	0.30812			0.25998	0.34391			0.25998	0.34385				0.12999	0.28635			0.12999	0.27103			0.12999	0.2765				0.51995	0.36879			0.51995	0.35277			0.51995
		0.13999	0.22259			0.13999	0.26233			0.13999	0.24355				0.27997	0.32414			0.27997	0.36082			0.27997	0.36076				0.13999	0.30173			0.13999	0.28591			0.13999	0.29157				0.55995	0.3862			0.55995	0.36987			0.55995
		0.14999	0.23476			0.14999	0.2759			0.14999	0.25649				0.29997	0.33944			0.29997	0.37688			0.29997	0.37682				0.14999	0.31647			0.14999	0.3002			0.14999	0.30602				0.59995	0.40268			0.59995	0.38609			0.59995
		0.15999	0.24655			0.15999	0.28898			0.15999	0.26899				0.31997	0.35405			0.31997	0.39215			0.31997	0.39209				0.15999	0.33059			0.15999	0.31394			0.15999	0.3199				0.63994	0.4183			0.63994	0.40149			0.63994
		0.16998	0.25799			0.16998	0.30159			0.16998	0.28107				0.33997	0.36804			0.33997	0.40669			0.33997	0.40663				0.16998	0.34414			0.16998	0.32714			0.16998	0.33323				0.67994	0.43312			0.67994	0.41614			0.67994
		0.17998	0.26908			0.17998	0.31377			0.17998	0.29277				0.35997	0.38143			0.35997	0.42056			0.35997	0.42049				0.17998	0.35715			0.17998	0.33984			0.17998	0.34605				0.71994	0.4472			0.71994	0.43009			0.71994
		0.18998	0.27984			0.18998	0.32552			0.18998	0.30408				0.37997	0.39426			0.37997	0.43379			0.37997	0.43372				0.18998	0.36966			0.18998	0.35207			0.18998	0.35838				0.75993	0.4606			0.75993	0.44339			0.75993
		0.19998	0.2903			0.19998	0.33688			0.19998	0.31505				0.39996	0.40658			0.39996	0.44642			0.39996	0.44636				0.19998	0.38169			0.19998	0.36386			0.19998	0.37026				0.79993	0.47337			0.79993	0.45609			0.79993
		0.20998	0.30045			0.20998	0.34787			0.20998	0.32567				0.41996	0.4184			0.41996	0.45851			0.41996	0.45845				0.20998	0.39327			0.20998	0.37523			0.20998	0.38171				0.83992	0.48554			0.83992	0.46821			0.83992
		0.21998	0.31032			0.21998	0.3585			0.21998	0.33597				0.43996	0.42976			0.43996	0.47008			0.43996	0.47002				0.21998	0.40442			0.21998	0.3862			0.21998	0.39274				0.87992	0.49717			0.87992	0.47981			0.87992
		0.22998	0.31991			0.22998	0.36878			0.22998	0.34596				0.45996	0.44069			0.45996	0.48117			0.45996	0.4811				0.22998	0.41517			0.22998	0.39678			0.22998	0.40339				0.91992	0.50828			0.91992	0.49092			0.91992
		0.23998	0.32924			0.23998	0.37874			0.23998	0.35565				0.47996	0.4512			0.47996	0.4918			0.47996	0.49173				0.23998	0.42554			0.23998	0.40701			0.23998	0.41368				0.95991	0.51891			0.95991	0.50155			0.95991
		0.24998	0.33832			0.24998	0.38839			0.24998	0.36506				0.49995	0.46133			0.49995	0.502			0.49995	0.50194				0.24998	0.43555			0.24998	0.4169			0.24998	0.42361				0.99991	0.5291			0.99991	0.51176			0.99991
		0.25998	0.34715			0.25998	0.39775			0.25998	0.37419				0.51995	0.47109			0.51995	0.51181			0.51995	0.51174				0.25998	0.44522			0.25998	0.42647			0.25998	0.43322				1.03991	0.53886			1.03991	0.52155			1.03991
		0.26998	0.35575			0.26998	0.40683			0.26998	0.38307				0.53995	0.4805			0.53995	0.52123			0.53995	0.52117				0.26998	0.45456			0.26998	0.43572			0.26998	0.44251				1.0799	0.54822			1.0799	0.53096			1.0799
		0.27997	0.36413			0.27997	0.41563			0.27997	0.3917				0.55995	0.48959			0.55995	0.5303			0.55995	0.53023				0.27997	0.46359			0.27997	0.44468			0.27997	0.45149				1.1199	0.55721			1.1199	0.54001			1.1199
		0.28997	0.3723			0.28997	0.42418			0.28997	0.4001				0.57995	0.49836			0.57995	0.53903			0.57995	0.53896				0.28997	0.47232			0.28997	0.45337			0.28997	0.4602				1.1599	0.56585			1.1599	0.54871			1.1599
		0.29997	0.38025			0.29997	0.43248			0.29997	0.40826				0.59995	0.50683			0.59995	0.54744			0.59995	0.54738				0.29997	0.48078			0.29997	0.46178			0.29997	0.46863				1.19989	0.57416			1.19989	0.55709			1.19989
		0.30997	0.38801			0.30997	0.44054			0.30997	0.4162				0.61994	0.51503			0.61994	0.55555			0.61994	0.55549				0.30997	0.48897			0.30997	0.46994			0.30997	0.4768				1.23989	0.58216			1.23989	0.56516			1.23989
		0.31997	0.39557			0.31997	0.44838			0.31997	0.42394				0.63994	0.52295			0.63994	0.56338			0.63994	0.56331				0.31997	0.49691			0.31997	0.47785			0.31997	0.48473				1.27988	0.58986			1.27988	0.57295			1.27988
		0.32997	0.40295			0.32997	0.45601			0.32997	0.43147				0.65994	0.53062			0.65994	0.57093			0.65994	0.57087				0.32997	0.5046			0.32997	0.48554			0.32997	0.49242				1.31988	0.59728			1.31988	0.58046			1.31988
		0.33997	0.41016			0.33997	0.46342			0.33997	0.43881				0.67994	0.53805			0.67994	0.57823			0.67994	0.57816				0.33997	0.51206			0.33997	0.493			0.33997	0.49988				1.35988	0.60444			1.35988	0.58771			1.35988
		0.34997	0.41719			0.34997	0.47064			0.34997	0.44596				0.69994	0.54525			0.69994	0.58528			0.69994	0.58522				0.34997	0.5193			0.34997	0.50024			0.34997	0.50713				1.39987	0.61135			1.39987	0.59472			1.39987
		0.35997	0.42405			0.35997	0.47766			0.35997	0.45293				0.71994	0.55222			0.71994	0.5921			0.71994	0.59204				0.35997	0.52633			0.35997	0.50729			0.35997	0.51417				1.43987	0.61802			1.43987	0.60149			1.43987
		0.36997	0.43076			0.36997	0.4845			0.36997	0.45973				0.73993	0.55899			0.73993	0.5987			0.73993	0.59864				0.36997	0.53315			0.36997	0.51413			0.36997	0.52101				1.47987	0.62447			1.47987	0.60804			1.47987
		0.37997	0.43731			0.37997	0.49116			0.37997	0.46636				0.75993	0.56555			0.75993	0.60509			0.75993	0.60503				0.37997	0.53978			0.37997	0.52079			0.37997	0.52766				1.51986	0.6307			1.51986	0.61438			1.51986
		0.38996	0.44371			0.38996	0.49765			0.38996	0.47283				0.77993	0.57192			0.77993	0.61128			0.77993	0.61122				0.38996	0.54623			0.38996	0.52727			0.38996	0.53413				1.55986	0.63673			1.55986	0.62051			1.55986
		0.39996	0.44997			0.39996	0.50398			0.39996	0.47914				0.79993	0.57811			0.79993	0.61728			0.79993	0.61722				0.39996	0.5525			0.39996	0.53358			0.39996	0.54042				1.59986	0.64257			1.59986	0.62646			1.59986
		0.40996	0.45609			0.40996	0.51016			0.40996	0.48531				0.81993	0.58412			0.81993	0.6231			0.81993	0.62304				0.40996	0.55859			0.40996	0.53972			0.40996	0.54655				1.63985	0.64822			1.63985	0.63222			1.63985
		0.41996	0.46207			0.41996	0.51618			0.41996	0.49133				0.83992	0.58996			0.83992	0.62874			0.83992	0.62868				0.41996	0.56453			0.41996	0.5457			0.41996	0.55251				1.67985	0.65369			1.67985	0.6378			1.67985
		0.42996	0.46792			0.42996	0.52205			0.42996	0.49721				0.85992	0.59564			0.85992	0.63421			0.85992	0.63415				0.42996	0.5703			0.42996	0.55152			0.42996	0.55832				1.71985	0.659			1.71985	0.64322			1.71985
		0.43996	0.47365			0.43996	0.52778			0.43996	0.50296				0.87992	0.60117			0.87992	0.63953			0.87992	0.63947				0.43996	0.57593			0.43996	0.5572			0.43996	0.56399				1.75984	0.66415			1.75984	0.64848			1.75984
		0.44996	0.47926			0.44996	0.53338			0.44996	0.50857				0.89992	0.60654			0.89992	0.6447			0.89992	0.64464				0.44996	0.58141			0.44996	0.56274			0.44996	0.5695				1.79984	0.66914			1.79984	0.65358			1.79984
		0.45996	0.48475			0.45996	0.53885			0.45996	0.51407				0.91992	0.61178			0.91992	0.64971			0.91992	0.64965				0.45996	0.58675			0.45996	0.56814			0.45996	0.57488				1.83983	0.67399			1.83983	0.65854			1.83983
		0.46996	0.49012			0.46996	0.54419			0.46996	0.51944				0.93992	0.61687			0.93992	0.65459			0.93992	0.65453				0.46996	0.59195			0.46996	0.57341			0.46996	0.58013				1.87983	0.6787			1.87983	0.66336			1.87983
		0.47996	0.49538			0.47996	0.5494			0.47996	0.52469				0.95991	0.62183			0.95991	0.65934			0.95991	0.65928				0.47996	0.59703			0.47996	0.57855			0.47996	0.58525				1.91983	0.68327			1.91983	0.66805			1.91983
		0.48996	0.50054			0.48996	0.5545			0.48996	0.52983				0.97991	0.62667			0.97991	0.66395			0.97991	0.66389				0.48996	0.60198			0.48996	0.58357			0.48996	0.59025				1.95982	0.68772			1.95982	0.6726			1.95982
		0.49995	0.50559			0.49995	0.55949			0.49995	0.53486				0.99991	0.63139			0.99991	0.66845			0.99991	0.66839				0.49995	0.60681			0.49995	0.58847			0.49995	0.59512				1.99982	0.69204			1.99982	0.67704			1.99982
		0.50995	0.51054			0.50995	0.56436			0.50995	0.53978				1.01991	0.63598			1.01991	0.67282			1.01991	0.67276				0.50995	0.61152			0.50995	0.59326			0.50995	0.59989				2.03982	0.69624			2.03982	0.68135			2.03982
		0.51995	0.51539			0.51995	0.56913			0.51995	0.5446				1.03991	0.64047			1.03991	0.67708			1.03991	0.67702				0.51995	0.61612			0.51995	0.59794			0.51995	0.60454				2.07981	0.70033			2.07981	0.68555			2.07981
		0.52995	0.52014			0.52995	0.57379			0.52995	0.54932				1.0599	0.64484			1.0599	0.68123			1.0599	0.68117				0.52995	0.62062			0.52995	0.60251			0.52995	0.60908				2.11981	0.70432			2.11981	0.68964			2.11981
		0.53995	0.52481			0.53995	0.57836			0.53995	0.55395				1.0799	0.64911			1.0799	0.68528			1.0799	0.68522				0.53995	0.62501			0.53995	0.60697			0.53995	0.61352				2.15981	0.70819			2.15981	0.69363			2.15981
		0.54995	0.52938			0.54995	0.58283			0.54995	0.55847				1.0999	0.65328			1.0999	0.68922			1.0999	0.68916				0.54995	0.6293			0.54995	0.61134			0.54995	0.61787				2.1998	0.71197			2.1998	0.69752			2.1998
		0.55995	0.53387			0.55995	0.5872			0.55995	0.56291				1.1199	0.65735			1.1199	0.69307			1.1199	0.69301				0.55995	0.6335			0.55995	0.61562			0.55995	0.62211				2.2398	0.71565			2.2398	0.7013			2.2398
		0.56995	0.53827			0.56995	0.59149			0.56995	0.56726				1.1399	0.66132			1.1399	0.69682			1.1399	0.69676				0.56995	0.63759			0.56995	0.61979			0.56995	0.62626				2.27979	0.71924			2.27979	0.705			2.27979
		0.57995	0.54259			0.57995	0.59568			0.57995	0.57153				1.1599	0.66521			1.1599	0.70048			1.1599	0.70043				0.57995	0.6416			0.57995	0.62388			0.57995	0.63032				2.31979	0.72274			2.31979	0.7086			2.31979
		0.58995	0.54683			0.58995	0.59979			0.58995	0.57571				1.17989	0.669			1.17989	0.70405			1.17989	0.704				0.58995	0.64553			0.58995	0.62789			0.58995	0.6343				2.35979	0.72615			2.35979	0.71212			2.35979
		0.59995	0.55099			0.59995	0.60382			0.59995	0.57981				1.19989	0.67271			1.19989	0.70754			1.19989	0.70749				0.59995	0.64936			0.59995	0.63181			0.59995	0.63819				2.39978	0.72948			2.39978	0.71555			2.39978
		0.60995	0.55507			0.60995	0.60777			0.60995	0.58383				1.21989	0.67634			1.21989	0.71095			1.21989	0.7109				0.60995	0.65312			0.60995	0.63564			0.60995	0.642				2.43978	0.73273			2.43978	0.71891			2.43978
		0.61994	0.55909			0.61994	0.61164			0.61994	0.58777				1.23989	0.67989			1.23989	0.71428			1.23989	0.71423				0.61994	0.65679			0.61994	0.6394			0.61994	0.64572				2.47978	0.7359			2.47978	0.72218			2.47978
		0.62994	0.56303			0.62994	0.61543			0.62994	0.59165				1.25989	0.68336			1.25989	0.71754			1.25989	0.71748				0.62994	0.66039			0.62994	0.64308			0.62994	0.64938				2.51977	0.739			2.51977	0.72538			2.51977
		0.63994	0.5669			0.63994	0.61915			0.63994	0.59545				1.27988	0.68676			1.27988	0.72072			1.27988	0.72066				0.63994	0.66391			0.63994	0.64669			0.63994	0.65295				2.55977	0.74203			2.55977	0.7285			2.55977
		0.64994	0.5707			0.64994	0.6228			0.64994	0.59917				1.29988	0.69009			1.29988	0.72383			1.29988	0.72378				0.64994	0.66736			0.64994	0.65022			0.64994	0.65646				2.59977	0.74498			2.59977	0.73156			2.59977
		0.65994	0.57444			0.65994	0.62638			0.65994	0.60284				1.31988	0.69334			1.31988	0.72687			1.31988	0.72682				0.65994	0.67074			0.65994	0.65369			0.65994	0.65989				2.63976	0.74787			2.63976	0.73455			2.63976
		0.66994	0.57811			0.66994	0.62989			0.66994	0.60643				1.33988	0.69653			1.33988	0.72984			1.33988	0.72979				0.66994	0.67405			0.66994	0.65708			0.66994	0.66326				2.67976	0.7507			2.67976	0.73747			2.67976
		0.67994	0.58172			0.67994	0.63334			0.67994	0.60996				1.35988	0.69965			1.35988	0.73276			1.35988	0.7327				0.67994	0.6773			0.67994	0.66041			0.67994	0.66656				2.71975	0.75346			2.71975	0.74033			2.71975
		0.68994	0.58527			0.68994	0.63672			0.68994	0.61343				1.37988	0.70271			1.37988	0.7356			1.37988	0.73555				0.68994	0.68048			0.68994	0.66368			0.68994	0.6698				2.75975	0.75616			2.75975	0.74312			2.75975
		0.69994	0.58875			0.69994	0.64004			0.69994	0.61683				1.39987	0.70571			1.39987	0.73839			1.39987	0.73834				0.69994	0.6836			0.69994	0.66688			0.69994	0.67297				2.79975	0.7588			2.79975	0.74586			2.79975
		0.70994	0.59218			0.70994	0.6433			0.70994	0.62018				1.41987	0.70865			1.41987	0.74112			1.41987	0.74107				0.70994	0.68666			0.70994	0.67003			0.70994	0.67609				2.83974	0.76139			2.83974	0.74854			2.83974
		0.71994	0.59556			0.71994	0.64651			0.71994	0.62347				1.43987	0.71153			1.43987	0.7438			1.43987	0.74375				0.71994	0.68967			0.71994	0.67311			0.71994	0.67914				2.87974	0.76392			2.87974	0.75116			2.87974
		0.72993	0.59888			0.72993	0.64965			0.72993	0.6267				1.45987	0.71435			1.45987	0.74642			1.45987	0.74637				0.72993	0.69261			0.72993	0.67614			0.72993	0.68214				2.91974	0.7664			2.91974	0.75373			2.91974
		0.73993	0.60214			0.73993	0.65274			0.73993	0.62988				1.47987	0.71712			1.47987	0.74898			1.47987	0.74894				0.73993	0.6955			0.73993	0.67911			0.73993	0.68508				2.95973	0.76883			2.95973	0.75625			2.95973
		0.74993	0.60535			0.74993	0.65578			0.74993	0.633				1.49986	0.71983			1.49986	0.7515			1.49986	0.75145				0.74993	0.69833			0.74993	0.68203			0.74993	0.68797				2.99973	0.77121			2.99973	0.75872			2.99973
		0.75993	0.60851			0.75993	0.65876			0.75993	0.63608				1.51986	0.7225			1.51986	0.75397			1.51986	0.75392				0.75993	0.70112			0.75993	0.68489			0.75993	0.69081				3.03973	0.77353			3.03973	0.76113			3.03973
		0.76993	0.61162			0.76993	0.6617			0.76993	0.6391				1.53986	0.72511			1.53986	0.75638			1.53986	0.75633				0.76993	0.70385			0.76993	0.68771			0.76993	0.69359				3.07972	0.77582			3.07972	0.7635			3.07972
		0.77993	0.61468			0.77993	0.66458			0.77993	0.64207				1.55986	0.72767			1.55986	0.75875			1.55986	0.7587				0.77993	0.70653			0.77993	0.69047			0.77993	0.69633				3.11972	0.77805			3.11972	0.76582			3.11972
		0.78993	0.61769			0.78993	0.66741			0.78993	0.64499				1.57986	0.73019			1.57986	0.76108			1.57986	0.76103				0.78993	0.70917			0.78993	0.69319			0.78993	0.69901				3.15972	0.78024			3.15972	0.7681			3.15972
		0.79993	0.62066			0.79993	0.6702			0.79993	0.64786				1.59986	0.73266			1.59986	0.76336			1.59986	0.76331				0.79993	0.71175			0.79993	0.69586			0.79993	0.70165				3.19971	0.78239			3.19971	0.77033			3.19971
		0.80993	0.62358			0.80993	0.67294			0.80993	0.65069				1.61985	0.73509			1.61985	0.76559			1.61985	0.76555				0.80993	0.7143			0.80993	0.69848			0.80993	0.70425				3.23971	0.7845			3.23971	0.77252			3.23971
		0.81993	0.62646			0.81993	0.67563			0.81993	0.65348				1.63985	0.73747			1.63985	0.76779			1.63985	0.76774				0.81993	0.71679			0.81993	0.70106			0.81993	0.7068				3.2797	0.78657			3.2797	0.77467			3.2797
		0.82993	0.62929			0.82993	0.67828			0.82993	0.65622				1.65985	0.73981			1.65985	0.76994			1.65985	0.7699				0.82993	0.71925			0.82993	0.70359			0.82993	0.7093				3.3197	0.7886			3.3197	0.77678			3.3197
		0.83992	0.63208			0.83992	0.68089			0.83992	0.65891				1.67985	0.74211			1.67985	0.77206			1.67985	0.77201				0.83992	0.72166			0.83992	0.70608			0.83992	0.71177				3.3597	0.79059			3.3597	0.77885			3.3597
		0.84992	0.63483			0.84992	0.68346			0.84992	0.66157				1.69985	0.74437			1.69985	0.77413			1.69985	0.77409				0.84992	0.72403			0.84992	0.70853			0.84992	0.71419				3.39969	0.79254			3.39969	0.78088			3.39969
		0.85992	0.63753			0.85992	0.68598			0.85992	0.66418				1.71985	0.74659			1.71985	0.77617			1.71985	0.77613				0.85992	0.72636			0.85992	0.71094			0.85992	0.71657				3.43969	0.79445			3.43969	0.78288			3.43969
		0.86992	0.6402			0.86992	0.68847			0.86992	0.66676				1.73984	0.74877			1.73984	0.77817			1.73984	0.77813				0.86992	0.72865			0.86992	0.71331			0.86992	0.71891				3.47969	0.79634			3.47969	0.78484			3.47969
		0.87992	0.64283			0.87992	0.69091			0.87992	0.66929				1.75984	0.75091			1.75984	0.78014			1.75984	0.78009				0.87992	0.73091			0.87992	0.71565			0.87992	0.72122				3.51968	0.79818			3.51968	0.78676			3.51968
		0.88992	0.64542			0.88992	0.69332			0.88992	0.67179				1.77984	0.75302			1.77984	0.78207			1.77984	0.78203				0.88992	0.73312			0.88992	0.71794			0.88992	0.72348				3.55968	0.8			3.55968	0.78865			3.55968
		0.89992	0.64797			0.89992	0.69569			0.89992	0.67425				1.79984	0.75509			1.79984	0.78397			1.79984	0.78393				0.89992	0.7353			0.89992	0.7202			0.89992	0.72571				3.59968	0.80178			3.59968	0.79051			3.59968
		0.90992	0.65049			0.90992	0.69803			0.90992	0.67667				1.81984	0.75713			1.81984	0.78583			1.81984	0.78579				0.90992	0.73745			0.90992	0.72242			0.90992	0.72791				3.63967	0.80353			3.63967	0.79233			3.63967
		0.91992	0.65297			0.91992	0.70033			0.91992	0.67905				1.83983	0.75913			1.83983	0.78767			1.83983	0.78762				0.91992	0.73956			0.91992	0.7246			0.91992	0.73006				3.67967	0.80525			3.67967	0.79412			3.67967
		0.92992	0.65541			0.92992	0.70259			0.92992	0.68141				1.85983	0.7611			1.85983	0.78947			1.85983	0.78943				0.92992	0.74164			0.92992	0.72676			0.92992	0.73219				3.71966	0.80694			3.71966	0.79588			3.71966
		0.93992	0.65783			0.93992	0.70482			0.93992	0.68372				1.87983	0.76304			1.87983	0.79124			1.87983	0.7912				0.93992	0.74368			0.93992	0.72887			0.93992	0.73428				3.75966	0.8086			3.75966	0.79762			3.75966
		0.94991	0.6602			0.94991	0.70702			0.94991	0.68601				1.89983	0.76495			1.89983	0.79299			1.89983	0.79294				0.94991	0.74569			0.94991	0.73096			0.94991	0.73634				3.79966	0.81023			3.79966	0.79932			3.79966
		0.95991	0.66255			0.95991	0.70918			0.95991	0.68826				1.91983	0.76683			1.91983	0.7947			1.91983	0.79466				0.95991	0.74767			0.95991	0.73302			0.95991	0.73837				3.83965	0.81184			3.83965	0.80099			3.83965
		0.96991	0.66486			0.96991	0.71131			0.96991	0.69048				1.93983	0.76868			1.93983	0.79638			1.93983	0.79634				0.96991	0.74962			0.96991	0.73504			0.96991	0.74037				3.87965	0.81341			3.87965	0.80264			3.87965
		0.97991	0.66714			0.97991	0.71341			0.97991	0.69266				1.95982	0.77049			1.95982	0.79804			1.95982	0.798				0.97991	0.75154			0.97991	0.73703			0.97991	0.74233				3.91965	0.81497			3.91965	0.80426			3.91965
		0.98991	0.66939			0.98991	0.71549			0.98991	0.69482				1.97982	0.77229			1.97982	0.79967			1.97982	0.79963				0.98991	0.75343			0.98991	0.73899			0.98991	0.74427				3.95964	0.81649			3.95964	0.80585			3.95964
		0.99991	0.67161			0.99991	0.71753			0.99991	0.69695				1.99982	0.77405			1.99982	0.80128			1.99982	0.80124				0.99991	0.7553			0.99991	0.74093			0.99991	0.74618				3.99964	0.81799			3.99964	0.80742			3.99964
		1.00991	0.6738			1.00991	0.71954			1.00991	0.69905				2.01982	0.77578			2.01982	0.80286			2.01982	0.80282				1.00991	0.75713			1.00991	0.74283			1.00991	0.74806				4.03964	0.81947			4.03964	0.80896			4.03964
		1.01991	0.67597			1.01991	0.72152			1.01991	0.70111				2.03982	0.77749			2.03982	0.80441			2.03982	0.80437				1.01991	0.75894			1.01991	0.74471			1.01991	0.74991				4.07963	0.82092			4.07963	0.81048			4.07963
		1.02991	0.6781			1.02991	0.72348			1.02991	0.70316				2.05981	0.77918			2.05981	0.80594			2.05981	0.8059				1.02991	0.76072			1.02991	0.74656			1.02991	0.75174				4.11963	0.82235			4.11963	0.81197			4.11963
		1.03991	0.6802			1.03991	0.72541			1.03991	0.70517				2.07981	0.78083			2.07981	0.80745			2.07981	0.80741				1.03991	0.76247			1.03991	0.74838			1.03991	0.75353				4.15963	0.82376			4.15963	0.81345			4.15963
		1.04991	0.68228			1.04991	0.72731			1.04991	0.70715				2.09981	0.78247			2.09981	0.80893			2.09981	0.80889				1.04991	0.7642			1.04991	0.75018			1.04991	0.75531				4.19962	0.82514			4.19962	0.81489			4.19962
		1.0599	0.68433			1.0599	0.72919			1.0599	0.70911				2.11981	0.78408			2.11981	0.8104			2.11981	0.81036				1.0599	0.7659			1.0599	0.75195			1.0599	0.75706				4.23962	0.82651			4.23962	0.81632			4.23962
		1.0699	0.68636			1.0699	0.73104			1.0699	0.71105				2.13981	0.78566			2.13981	0.81183			2.13981	0.81179				1.0699	0.76758			1.0699	0.7537			1.0699	0.75878				4.27961	0.82785			4.27961	0.81772			4.27961
		1.0799	0.68836			1.0799	0.73286			1.0799	0.71295				2.15981	0.78722			2.15981	0.81325			2.15981	0.81321				1.0799	0.76924			1.0799	0.75542			1.0799	0.76048				4.31961	0.82917			4.31961	0.8191			4.31961
		1.0899	0.69033			1.0899	0.73466			1.0899	0.71484				2.1798	0.78876			2.1798	0.81465			2.1798	0.81461				1.0899	0.77087			1.0899	0.75712			1.0899	0.76215				4.35961	0.83047			4.35961	0.82047			4.35961
		1.0999	0.69228			1.0999	0.73644			1.0999	0.71669				2.1998	0.79028			2.1998	0.81602			2.1998	0.81598				1.0999	0.77248			1.0999	0.7588			1.0999	0.7638				4.3996	0.83176			4.3996	0.82181			4.3996
		1.1099	0.6942			1.1099	0.73819			1.1099	0.71853				2.2198	0.79178			2.2198	0.81738			2.2198	0.81734				1.1099	0.77407			1.1099	0.76045			1.1099	0.76543				4.4396	0.83302			4.4396	0.82313			4.4396
		1.1199	0.69611			1.1199	0.73992			1.1199	0.72034				2.2398	0.79325			2.2398	0.81871			2.2398	0.81867				1.1199	0.77563			1.1199	0.76208			1.1199	0.76704				4.4796	0.83426			4.4796	0.82443			4.4796
		1.1299	0.69798			1.1299	0.74163			1.1299	0.72213				2.2598	0.79471			2.2598	0.82003			2.2598	0.81999				1.1299	0.77717			1.1299	0.76369			1.1299	0.76862				4.51959	0.83549			4.51959	0.82571			4.51959
		1.1399	0.69984			1.1399	0.74331			1.1399	0.72389				2.27979	0.79614			2.27979	0.82132			2.27979	0.82129				1.1399	0.7787			1.1399	0.76528			1.1399	0.77019				4.55959	0.83669			4.55959	0.82698			4.55959
		1.1499	0.70167			1.1499	0.74498			1.1499	0.72563				2.29979	0.79755			2.29979	0.8226			2.29979	0.82256				1.1499	0.7802			1.1499	0.76684			1.1499	0.77173				4.59959	0.83788			4.59959	0.82822			4.59959
		1.1599	0.70348			1.1599	0.74662			1.1599	0.72735				2.31979	0.79895			2.31979	0.82386			2.31979	0.82382				1.1599	0.78168			1.1599	0.76839			1.1599	0.77325				4.63958	0.83906			4.63958	0.82945			4.63958
		1.16989	0.70526			1.16989	0.74824			1.16989	0.72905				2.33979	0.80032			2.33979	0.8251			2.33979	0.82507				1.16989	0.78314			1.16989	0.76991			1.16989	0.77475				4.67958	0.84021			4.67958	0.83066			4.67958
		1.17989	0.70703			1.17989	0.74984			1.17989	0.73073				2.35979	0.80168			2.35979	0.82633			2.35979	0.82629				1.17989	0.78458			1.17989	0.77141			1.17989	0.77623				4.71957	0.84135			4.71957	0.83186			4.71957
		1.18989	0.70878			1.18989	0.75142			1.18989	0.73239				2.37979	0.80302			2.37979	0.82754			2.37979	0.8275				1.18989	0.78601			1.18989	0.7729			1.18989	0.7777				4.75957	0.84248			4.75957	0.83303			4.75957
		1.19989	0.7105			1.19989	0.75298			1.19989	0.73402				2.39978	0.80434			2.39978	0.82873			2.39978	0.82869				1.19989	0.78741			1.19989	0.77436			1.19989	0.77914				4.79957	0.84358			4.79957	0.8342			4.79957
		1.20989	0.7122			1.20989	0.75452			1.20989	0.73564				2.41978	0.80564			2.41978	0.8299			2.41978	0.82986				1.20989	0.7888			1.20989	0.77581			1.20989	0.78056				4.83956	0.84467			4.83956	0.83534			4.83956
		1.21989	0.71389			1.21989	0.75604			1.21989	0.73724				2.43978	0.80693			2.43978	0.83106			2.43978	0.83102				1.21989	0.79016			1.21989	0.77724			1.21989	0.78197				4.87956	0.84575			4.87956	0.83647			4.87956
		1.22989	0.71555			1.22989	0.75754			1.22989	0.73882				2.45978	0.8082			2.45978	0.8322			2.45978	0.83217				1.22989	0.79151			1.22989	0.77865			1.22989	0.78336				4.91956	0.84681			4.91956	0.83758			4.91956
		1.23989	0.7172			1.23989	0.75902			1.23989	0.74038				2.47978	0.80945			2.47978	0.83333			2.47978	0.83329				1.23989	0.79285			1.23989	0.78004			1.23989	0.78473				4.95955	0.84786			4.95955	0.83868			4.95955
		1.24989	0.71882			1.24989	0.76049			1.24989	0.74192				2.49977	0.81068			2.49977	0.83444			2.49977	0.83441				1.24989	0.79416			1.24989	0.78142			1.24989	0.78608				4.99955	0.84889			4.99955	0.83976			4.99955
		1.25989	0.72043			1.25989	0.76194			1.25989	0.74344				2.51977	0.8119			2.51977	0.83554			2.51977	0.83551				1.25989	0.79546			1.25989	0.78277			1.25989	0.78742				5.03955	0.84991			5.03955	0.84083			5.03955
		1.26989	0.72202			1.26989	0.76337			1.26989	0.74494				2.53977	0.81311			2.53977	0.83662			2.53977	0.83659				1.26989	0.79675			1.26989	0.78412			1.26989	0.78874				5.07954	0.85092			5.07954	0.84189			5.07954
		1.27988	0.72359			1.27988	0.76478			1.27988	0.74643				2.55977	0.8143			2.55977	0.83769			2.55977	0.83766				1.27988	0.79801			1.27988	0.78544			1.27988	0.79004				5.11954	0.85191			5.11954	0.84293			5.11954
		1.28988	0.72515			1.28988	0.76618			1.28988	0.7479				2.57977	0.81547			2.57977	0.83875			2.57977	0.83871				1.28988	0.79926			1.28988	0.78675			1.28988	0.79133				5.15954	0.85289			5.15954	0.84396			5.15954
		1.29988	0.72668			1.29988	0.76756			1.29988	0.74935				2.59977	0.81663			2.59977	0.83979			2.59977	0.83976				1.29988	0.8005			1.29988	0.78804			1.29988	0.7926				5.19953	0.85386			5.19953	0.84497			5.19953
		1.30988	0.7282			1.30988	0.76893			1.30988	0.75079				2.61976	0.81777			2.61976	0.84082			2.61976	0.84078				1.30988	0.80172			1.30988	0.78932			1.30988	0.79386				5.23953	0.85481			5.23953	0.84597			5.23953
		1.31988	0.7297			1.31988	0.77027			1.31988	0.75221				2.63976	0.8189			2.63976	0.84183			2.63976	0.8418				1.31988	0.80293			1.31988	0.79058			1.31988	0.7951				5.27952	0.85575			5.27952	0.84696			5.27952
		1.32988	0.73119			1.32988	0.77161			1.32988	0.75362				2.65976	0.82002			2.65976	0.84284			2.65976	0.8428				1.32988	0.80412			1.32988	0.79183			1.32988	0.79633				5.31952	0.85668			5.31952	0.84794			5.31952
		1.33988	0.73266			1.33988	0.77292			1.33988	0.755				2.67976	0.82112			2.67976	0.84383			2.67976	0.84379				1.33988	0.8053			1.33988	0.79306			1.33988	0.79754				5.35952	0.8576			5.35952	0.8489			5.35952
		1.34988	0.73411			1.34988	0.77423			1.34988	0.75638				2.69976	0.82221			2.69976	0.8448			2.69976	0.84477				1.34988	0.80646			1.34988	0.79428			1.34988	0.79874				5.39951	0.8585			5.39951	0.84985			5.39951
		1.35988	0.73555			1.35988	0.77551			1.35988	0.75773				2.71975	0.82329			2.71975	0.84577			2.71975	0.84574				1.35988	0.80761			1.35988	0.79548			1.35988	0.79992				5.43951	0.8594			5.43951	0.85079			5.43951
		1.36988	0.73697			1.36988	0.77679			1.36988	0.75908				2.73975	0.82435			2.73975	0.84672			2.73975	0.84669				1.36988	0.80874			1.36988	0.79667			1.36988	0.80109				5.47951	0.86028			5.47951	0.85172			5.47951
		1.37988	0.73838			1.37988	0.77805			1.37988	0.7604				2.75975	0.8254			2.75975	0.84766			2.75975	0.84763				1.37988	0.80987			1.37988	0.79785			1.37988	0.80225				5.5195	0.86115			5.5195	0.85263			5.5195
		1.38987	0.73977			1.38987	0.77929			1.38987	0.76172				2.77975	0.82644			2.77975	0.84859			2.77975	0.84856				1.38987	0.81098			1.38987	0.79901			1.38987	0.80339				5.5595	0.86201			5.5595	0.85354			5.5595
		1.39987	0.74115			1.39987	0.78052			1.39987	0.76302				2.79975	0.82747			2.79975	0.84951			2.79975	0.84948				1.39987	0.81207			1.39987	0.80016			1.39987	0.80452				5.5995	0.86286			5.5995	0.85443			5.5995
		1.40987	0.74252			1.40987	0.78174			1.40987	0.7643				2.81975	0.82848			2.81975	0.85042			2.81975	0.85039				1.40987	0.81316			1.40987	0.80129			1.40987	0.80564				5.63949	0.8637			5.63949	0.85532			5.63949
		1.41987	0.74386			1.41987	0.78294			1.41987	0.76557				2.83974	0.82948			2.83974	0.85132			2.83974	0.85128				1.41987	0.81423			1.41987	0.80241			1.41987	0.80674				5.67949	0.86453			5.67949	0.85619			5.67949
		1.42987	0.7452			1.42987	0.78413			1.42987	0.76683				2.85974	0.83047			2.85974	0.8522			2.85974	0.85217				1.42987	0.81529			1.42987	0.80352			1.42987	0.80784				5.71948	0.86535			5.71948	0.85705			5.71948
		1.43987	0.74652			1.43987	0.78531			1.43987	0.76807				2.87974	0.83145			2.87974	0.85308			2.87974	0.85305				1.43987	0.81633			1.43987	0.80462			1.43987	0.80892				5.75948	0.86616			5.75948	0.8579			5.75948
		1.44987	0.74783			1.44987	0.78647			1.44987	0.7693				2.89974	0.83242			2.89974	0.85394			2.89974	0.85391				1.44987	0.81737			1.44987	0.80571			1.44987	0.80998				5.79948	0.86696			5.79948	0.85874			5.79948
		1.45987	0.74912			1.45987	0.78762			1.45987	0.77052				2.91974	0.83338			2.91974	0.8548			2.91974	0.85477				1.45987	0.81839			1.45987	0.80678			1.45987	0.81104				5.83947	0.86775			5.83947	0.85958			5.83947
		1.46987	0.7504			1.46987	0.78876			1.46987	0.77172				2.93974	0.83432			2.93974	0.85564			2.93974	0.85561				1.46987	0.8194			1.46987	0.80784			1.46987	0.81208				5.87947	0.86854			5.87947	0.8604			5.87947
		1.47987	0.75167			1.47987	0.78989			1.47987	0.77292				2.95973	0.83526			2.95973	0.85648			2.95973	0.85645				1.47987	0.82041			1.47987	0.80889			1.47987	0.81311				5.91947	0.86931			5.91947	0.86121			5.91947
		1.48987	0.75292			1.48987	0.79101			1.48987	0.7741				2.97973	0.83618			2.97973	0.85731			2.97973	0.85727				1.48987	0.8214			1.48987	0.80993			1.48987	0.81414				5.95946	0.87007			5.95946	0.86201			5.95946
		1.49986	0.75417			1.49986	0.79211			1.49986	0.77526				2.99973	0.8371			2.99973	0.85812			2.99973	0.85809				1.49986	0.82238			1.49986	0.81096			1.49986	0.81515				5.99946	0.87083			5.99946	0.86281			5.99946
		1.50986	0.7554			1.50986	0.7932			1.50986	0.77642				3.01973	0.838			3.01973	0.85893			3.01973	0.8589				1.50986	0.82334			1.50986	0.81198			1.50986	0.81614				6.03946	0.87157			6.03946	0.86359			6.03946
		1.51986	0.75661			1.51986	0.79428			1.51986	0.77756				3.03973	0.83889			3.03973	0.85973			3.03973	0.8597				1.51986	0.8243			1.51986	0.81298			1.51986	0.81713				6.07945	0.87231			6.07945	0.86437			6.07945
		1.52986	0.75782			1.52986	0.79535			1.52986	0.77869				3.05972	0.83978			3.05972	0.86052			3.05972	0.86048				1.52986	0.82525			1.52986	0.81398			1.52986	0.81811				6.11945	0.87304			6.11945	0.86513			6.11945
		1.53986	0.75901			1.53986	0.79641			1.53986	0.77982				3.07972	0.84065			3.07972	0.8613			3.07972	0.86126				1.53986	0.82619			1.53986	0.81496			1.53986	0.81908				6.15945	0.87376			6.15945	0.86589			6.15945
		1.54986	0.76019			1.54986	0.79746			1.54986	0.78092				3.09972	0.84152			3.09972	0.86207			3.09972	0.86204				1.54986	0.82711			1.54986	0.81594			1.54986	0.82004				6.19944	0.87447			6.19944	0.86664			6.19944
		1.55986	0.76137			1.55986	0.79849			1.55986	0.78202				3.11972	0.84237			3.11972	0.86283			3.11972	0.8628				1.55986	0.82803			1.55986	0.8169			1.55986	0.82098				6.23944	0.87517			6.23944	0.86738			6.23944
		1.56986	0.76252			1.56986	0.79952			1.56986	0.78311				3.13972	0.84322			3.13972	0.86358			3.13972	0.86355				1.56986	0.82894			1.56986	0.81785			1.56986	0.82192				6.27943	0.87587			6.27943	0.86812			6.27943
		1.57986	0.76367			1.57986	0.80054			1.57986	0.78419				3.15972	0.84406			3.15972	0.86433			3.15972	0.8643				1.57986	0.82984			1.57986	0.8188			1.57986	0.82285				6.31943	0.87656			6.31943	0.86884			6.31943
		1.58986	0.76481			1.58986	0.80154			1.58986	0.78525				3.17971	0.84489			3.17971	0.86507			3.17971	0.86504				1.58986	0.83073			1.58986	0.81973			1.58986	0.82377				6.35943	0.87724			6.35943	0.86956			6.35943
		1.59986	0.76593			1.59986	0.80254			1.59986	0.78631				3.19971	0.84571			3.19971	0.8658			3.19971	0.86577				1.59986	0.83161			1.59986	0.82066			1.59986	0.82467				6.39942	0.87791			6.39942	0.87027			6.39942
		1.60985	0.76705			1.60985	0.80352			1.60985	0.78735				3.21971	0.84652			3.21971	0.86652			3.21971	0.86649				1.60985	0.83248			1.60985	0.82157			1.60985	0.82557				6.43942	0.87858			6.43942	0.87097			6.43942
		1.61985	0.76815			1.61985	0.8045			1.61985	0.78839				3.23971	0.84732			3.23971	0.86724			3.23971	0.86721				1.61985	0.83334			1.61985	0.82248			1.61985	0.82646				6.47942	0.87924			6.47942	0.87166			6.47942
		1.62985	0.76925			1.62985	0.80547			1.62985	0.78941				3.25971	0.84811			3.25971	0.86794			3.25971	0.86791				1.62985	0.83419			1.62985	0.82337			1.62985	0.82734				6.51941	0.87989			6.51941	0.87235			6.51941
		1.63985	0.77033			1.63985	0.80642			1.63985	0.79043				3.2797	0.8489			3.2797	0.86864			3.2797	0.86861				1.63985	0.83504			1.63985	0.82426			1.63985	0.82822				6.55941	0.88054			6.55941	0.87303			6.55941
		1.64985	0.77141			1.64985	0.80737			1.64985	0.79143				3.2997	0.84968			3.2997	0.86933			3.2997	0.8693				1.64985	0.83587			1.64985	0.82514			1.64985	0.82908				6.59941	0.88117			6.59941	0.8737			6.59941
		1.65985	0.77247			1.65985	0.80831			1.65985	0.79243				3.3197	0.85045			3.3197	0.87002			3.3197	0.86999				1.65985	0.8367			1.65985	0.82601			1.65985	0.82993				6.6394	0.8818			6.6394	0.87437			6.6394
		1.66985	0.77352			1.66985	0.80924			1.66985	0.79341				3.3397	0.85121			3.3397	0.8707			3.3397	0.87067				1.66985	0.83752			1.66985	0.82687			1.66985	0.83078				6.6794	0.88243			6.6794	0.87503			6.6794
		1.67985	0.77457			1.67985	0.81016			1.67985	0.79439				3.3597	0.85197			3.3597	0.87137			3.3597	0.87134				1.67985	0.83833			1.67985	0.82773			1.67985	0.83162				6.71939	0.88305			6.71939	0.87568			6.71939
		1.68985	0.7756			1.68985	0.81107			1.68985	0.79536				3.3797	0.85271			3.3797	0.87203			3.3797	0.872				1.68985	0.83913			1.68985	0.82857			1.68985	0.83245				6.75939	0.88366			6.75939	0.87632			6.75939
		1.69985	0.77663			1.69985	0.81197			1.69985	0.79632				3.39969	0.85345			3.39969	0.87269			3.39969	0.87266				1.69985	0.83993			1.69985	0.82941			1.69985	0.83327				6.79939	0.88426			6.79939	0.87696			6.79939
		1.70985	0.77764			1.70985	0.81286			1.70985	0.79727				3.41969	0.85418			3.41969	0.87334			3.41969	0.87331				1.70985	0.84071			1.70985	0.83023			1.70985	0.83408				6.83938	0.88486			6.83938	0.87759			6.83938
		1.71985	0.77865			1.71985	0.81375			1.71985	0.79821				3.43969	0.85491			3.43969	0.87398			3.43969	0.87395				1.71985	0.84149			1.71985	0.83105			1.71985	0.83489				6.87938	0.88546			6.87938	0.87822			6.87938
		1.72984	0.77965			1.72984	0.81463			1.72984	0.79914				3.45969	0.85563			3.45969	0.87462			3.45969	0.87459				1.72984	0.84227			1.72984	0.83187			1.72984	0.83568				6.91938	0.88604			6.91938	0.87884			6.91938
		1.73984	0.78064			1.73984	0.81549			1.73984	0.80006				3.47969	0.85634			3.47969	0.87525			3.47969	0.87522				1.73984	0.84303			1.73984	0.83267			1.73984	0.83647				6.95937	0.88662			6.95937	0.87945			6.95937
		1.74984	0.78162			1.74984	0.81635			1.74984	0.80098				3.49968	0.85704			3.49968	0.87587			3.49968	0.87585				1.74984	0.84379			1.74984	0.83347			1.74984	0.83726				6.99937	0.8872			6.99937	0.88005			6.99937
		1.75984	0.78259			1.75984	0.81721			1.75984	0.80189				3.51968	0.85774			3.51968	0.87649			3.51968	0.87646				1.75984	0.84454			1.75984	0.83426			1.75984	0.83803				7.03937	0.88777			7.03937	0.88065			7.03937
		1.76984	0.78355			1.76984	0.81805			1.76984	0.80278				3.53968	0.85843			3.53968	0.8771			3.53968	0.87708				1.76984	0.84528			1.76984	0.83504			1.76984	0.8388				7.07936	0.88833			7.07936	0.88125			7.07936
		1.77984	0.7845			1.77984	0.81889			1.77984	0.80367				3.55968	0.85911			3.55968	0.87771			3.55968	0.87768				1.77984	0.84601			1.77984	0.83581			1.77984	0.83956				7.11936	0.88889			7.11936	0.88184			7.11936
		1.78984	0.78545			1.78984	0.81972			1.78984	0.80456				3.57968	0.85979			3.57968	0.87831			3.57968	0.87828				1.78984	0.84674			1.78984	0.83658			1.78984	0.84031				7.15935	0.88944			7.15935	0.88242			7.15935
		1.79984	0.78639			1.79984	0.82054			1.79984	0.80543				3.59968	0.86046			3.59968	0.8789			3.59968	0.87888				1.79984	0.84746			1.79984	0.83734			1.79984	0.84106				7.19935	0.88999			7.19935	0.883			7.19935
		1.80984	0.78732			1.80984	0.82135			1.80984	0.8063				3.61967	0.86112			3.61967	0.87949			3.61967	0.87947				1.80984	0.84818			1.80984	0.8381			1.80984	0.8418				7.23935	0.89053			7.23935	0.88357			7.23935
		1.81984	0.78824			1.81984	0.82216			1.81984	0.80716				3.63967	0.86178			3.63967	0.88008			3.63967	0.88005				1.81984	0.84889			1.81984	0.83884			1.81984	0.84253				7.27934	0.89106			7.27934	0.88413			7.27934
		1.82984	0.78915			1.82984	0.82296			1.82984	0.80801				3.65967	0.86243			3.65967	0.88065			3.65967	0.88063				1.82984	0.84959			1.82984	0.83958			1.82984	0.84325				7.31934	0.89159			7.31934	0.88469			7.31934
		1.83983	0.79006			1.83983	0.82375			1.83983	0.80885				3.67967	0.86308			3.67967	0.88122			3.67967	0.8812				1.83983	0.85028			1.83983	0.84031			1.83983	0.84397				7.35934	0.89212			7.35934	0.88525			7.35934
		1.84983	0.79095			1.84983	0.82454			1.84983	0.80969				3.69967	0.86372			3.69967	0.88179			3.69967	0.88176				1.84983	0.85097			1.84983	0.84104			1.84983	0.84469				7.39933	0.89264			7.39933	0.8858			7.39933
		1.85983	0.79184			1.85983	0.82532			1.85983	0.81052				3.71966	0.86435			3.71966	0.88235			3.71966	0.88232				1.85983	0.85165			1.85983	0.84176			1.85983	0.84539				7.43933	0.89316			7.43933	0.88634			7.43933
		1.86983	0.79273			1.86983	0.82609			1.86983	0.81134				3.73966	0.86498			3.73966	0.88291			3.73966	0.88288				1.86983	0.85233			1.86983	0.84247			1.86983	0.84609				7.47933	0.89367			7.47933	0.88688			7.47933
		1.87983	0.7936			1.87983	0.82685			1.87983	0.81216				3.75966	0.8656			3.75966	0.88346			3.75966	0.88343				1.87983	0.853			1.87983	0.84318			1.87983	0.84679				7.51932	0.89417			7.51932	0.88742			7.51932
		1.88983	0.79447			1.88983	0.82761			1.88983	0.81296				3.77966	0.86621			3.77966	0.884			3.77966	0.88398				1.88983	0.85366			1.88983	0.84388			1.88983	0.84747				7.55932	0.89467			7.55932	0.88794			7.55932
		1.89983	0.79533			1.89983	0.82836			1.89983	0.81377				3.79966	0.86682			3.79966	0.88454			3.79966	0.88452				1.89983	0.85432			1.89983	0.84457			1.89983	0.84815				7.59932	0.89517			7.59932	0.88847			7.59932
		1.90983	0.79618			1.90983	0.82911			1.90983	0.81456				3.81966	0.86743			3.81966	0.88508			3.81966	0.88505				1.90983	0.85497			1.90983	0.84526			1.90983	0.84883				7.63931	0.89566			7.63931	0.88899			7.63931
		1.91983	0.79703			1.91983	0.82985			1.91983	0.81535				3.83965	0.86803			3.83965	0.88561			3.83965	0.88558				1.91983	0.85562			1.91983	0.84594			1.91983	0.8495				7.67931	0.89615			7.67931	0.8895			7.67931
		1.92983	0.79787			1.92983	0.83058			1.92983	0.81613				3.85965	0.86862			3.85965	0.88613			3.85965	0.88611				1.92983	0.85626			1.92983	0.84662			1.92983	0.85016				7.7193	0.89663			7.7193	0.89001			7.7193
		1.93983	0.7987			1.93983	0.83131			1.93983	0.8169				3.87965	0.86921			3.87965	0.88665			3.87965	0.88663				1.93983	0.8569			1.93983	0.84729			1.93983	0.85082				7.7593	0.89711			7.7593	0.89052			7.7593
		1.94982	0.79952			1.94982	0.83203			1.94982	0.81767				3.89965	0.86979			3.89965	0.88717			3.89965	0.88714				1.94982	0.85753			1.94982	0.84795			1.94982	0.85147				7.7993	0.89758			7.7993	0.89102			7.7993
		1.95982	0.80034			1.95982	0.83274			1.95982	0.81843				3.91965	0.87037			3.91965	0.88768			3.91965	0.88765				1.95982	0.85815			1.95982	0.84861			1.95982	0.85211				7.83929	0.89805			7.83929	0.89151			7.83929
		1.96982	0.80115			1.96982	0.83345			1.96982	0.81919				3.93965	0.87095			3.93965	0.88819			3.93965	0.88816				1.96982	0.85877			1.96982	0.84926			1.96982	0.85275				7.87929	0.89852			7.87929	0.892			7.87929
		1.97982	0.80196			1.97982	0.83415			1.97982	0.81993				3.95964	0.87151			3.95964	0.88869			3.95964	0.88866				1.97982	0.85938			1.97982	0.84991			1.97982	0.85339				7.91929	0.89898			7.91929	0.89249			7.91929
		1.98982	0.80276			1.98982	0.83485			1.98982	0.82068				3.97964	0.87208			3.97964	0.88919			3.97964	0.88916				1.98982	0.85999			1.98982	0.85055			1.98982	0.85402				7.95928	0.89943			7.95928	0.89297			7.95928
		1.99982	0.80355			1.99982	0.83554			1.99982	0.82141				3.99964	0.87263			3.99964	0.88968			3.99964	0.88965				1.99982	0.86059			1.99982	0.85119			1.99982	0.85464				7.99928	0.89989			7.99928	0.89345			7.99928
		2.00982	0.80434			2.00982	0.83622			2.00982	0.82214				4.01964	0.87319			4.01964	0.89017			4.01964	0.89014				2.00982	0.86119			2.00982	0.85182			2.00982	0.85526				8.03928	0.90033			8.03928	0.89392			8.03928
		2.01982	0.80512			2.01982	0.8369			2.01982	0.82287				4.03964	0.87374			4.03964	0.89065			4.03964	0.89063				2.01982	0.86178			2.01982	0.85244			2.01982	0.85587				8.07927	0.90078			8.07927	0.89439			8.07927
		2.02982	0.80589			2.02982	0.83757			2.02982	0.82359				4.05963	0.87428			4.05963	0.89113			4.05963	0.89111				2.02982	0.86237			2.02982	0.85306			2.02982	0.85648				8.11927	0.90122			8.11927	0.89486			8.11927
		2.03982	0.80666			2.03982	0.83824			2.03982	0.8243				4.07963	0.87482			4.07963	0.89161			4.07963	0.89158				2.03982	0.86295			2.03982	0.85368			2.03982	0.85708				8.15926	0.90166			8.15926	0.89532			8.15926
		2.04982	0.80742			2.04982	0.8389			2.04982	0.82501				4.09963	0.87535			4.09963	0.89208			4.09963	0.89205				2.04982	0.86353			2.04982	0.85429			2.04982	0.85768				8.19926	0.90209			8.19926	0.89578			8.19926
		2.05981	0.80818			2.05981	0.83956			2.05981	0.82571				4.11963	0.87588			4.11963	0.89255			4.11963	0.89252				2.05981	0.8641			2.05981	0.85489			2.05981	0.85828				8.23926	0.90252			8.23926	0.89623			8.23926
		2.06981	0.80893			2.06981	0.84021			2.06981	0.8264				4.13963	0.87641			4.13963	0.89301			4.13963	0.89298				2.06981	0.86467			2.06981	0.85549			2.06981	0.85886				8.27925	0.90294			8.27925	0.89668			8.27925
		2.07981	0.80967			2.07981	0.84085			2.07981	0.8271				4.15963	0.87693			4.15963	0.89347			4.15963	0.89344				2.07981	0.86523			2.07981	0.85609			2.07981	0.85945				8.31925	0.90336			8.31925	0.89713			8.31925
		2.08981	0.81041			2.08981	0.84149			2.08981	0.82778				4.17962	0.87745			4.17962	0.89392			4.17962	0.8939				2.08981	0.86579			2.08981	0.85668			2.08981	0.86002				8.35925	0.90378			8.35925	0.89757			8.35925
		2.09981	0.81114			2.09981	0.84213			2.09981	0.82846				4.19962	0.87796			4.19962	0.89438			4.19962	0.89435				2.09981	0.86634			2.09981	0.85726			2.09981	0.8606				8.39924	0.9042			8.39924	0.89801			8.39924
		2.10981	0.81187			2.10981	0.84276			2.10981	0.82913				4.21962	0.87847			4.21962	0.89482			4.21962	0.8948				2.10981	0.86689			2.10981	0.85784			2.10981	0.86117				8.43924	0.90461			8.43924	0.89844			8.43924
		2.11981	0.81259			2.11981	0.84339			2.11981	0.8298				4.23962	0.87897			4.23962	0.89527			4.23962	0.89524				2.11981	0.86744			2.11981	0.85842			2.11981	0.86173				8.47924	0.90501			8.47924	0.89887			8.47924
		2.12981	0.8133			2.12981	0.84401			2.12981	0.83047				4.25962	0.87947			4.25962	0.89571			4.25962	0.89568				2.12981	0.86798			2.12981	0.85899			2.12981	0.86229				8.51923	0.90542			8.51923	0.8993			8.51923
		2.13981	0.81401			2.13981	0.84462			2.13981	0.83112				4.27961	0.87997			4.27961	0.89615			4.27961	0.89612				2.13981	0.86851			2.13981	0.85956			2.13981	0.86285				8.55923	0.90582			8.55923	0.89972			8.55923
		2.14981	0.81472			2.14981	0.84523			2.14981	0.83178				4.29961	0.88046			4.29961	0.89658			4.29961	0.89655				2.14981	0.86904			2.14981	0.86012			2.14981	0.8634				8.59923	0.90622			8.59923	0.90014			8.59923
		2.15981	0.81542			2.15981	0.84584			2.15981	0.83243				4.31961	0.88095			4.31961	0.89701			4.31961	0.89698				2.15981	0.86957			2.15981	0.86067			2.15981	0.86394				8.63922	0.90661			8.63922	0.90056			8.63922
		2.1698	0.81611			2.1698	0.84644			2.1698	0.83307				4.33961	0.88143			4.33961	0.89743			4.33961	0.89741				2.1698	0.87009			2.1698	0.86123			2.1698	0.86449				8.67922	0.907			8.67922	0.90097			8.67922
		2.1798	0.8168			2.1798	0.84704			2.1798	0.83371				4.35961	0.88191			4.35961	0.89786			4.35961	0.89783				2.1798	0.87061			2.1798	0.86178			2.1798	0.86502				8.71921	0.90739			8.71921	0.90138			8.71921
		2.1898	0.81748			2.1898	0.84763			2.1898	0.83434				4.37961	0.88239			4.37961	0.89828			4.37961	0.89825				2.1898	0.87113			2.1898	0.86232			2.1898	0.86556				8.75921	0.90777			8.75921	0.90179			8.75921
		2.1998	0.81816			2.1998	0.84822			2.1998	0.83497				4.3996	0.88286			4.3996	0.89869			4.3996	0.89867				2.1998	0.87164			2.1998	0.86286			2.1998	0.86609				8.79921	0.90815			8.79921	0.90219			8.79921
		2.2098	0.81884			2.2098	0.8488			2.2098	0.83559				4.4196	0.88333			4.4196	0.8991			4.4196	0.89908				2.2098	0.87214			2.2098	0.8634			2.2098	0.86661				8.8392	0.90853			8.8392	0.90259			8.8392
		2.2198	0.81951			2.2198	0.84938			2.2198	0.83621				4.4396	0.88379			4.4396	0.89951			4.4396	0.89949				2.2198	0.87265			2.2198	0.86393			2.2198	0.86713				8.8792	0.9089			8.8792	0.90299			8.8792
		2.2298	0.82017			2.2298	0.84995			2.2298	0.83683				4.4596	0.88425			4.4596	0.89992			4.4596	0.89989				2.2298	0.87315			2.2298	0.86446			2.2298	0.86765				8.9192	0.90927			8.9192	0.90338			8.9192
		2.2398	0.82083			2.2398	0.85052			2.2398	0.83744				4.4796	0.88471			4.4796	0.90032			4.4796	0.9003				2.2398	0.87364			2.2398	0.86498			2.2398	0.86816				8.95919	0.90964			8.95919	0.90377			8.95919
		2.2498	0.82148			2.2498	0.85109			2.2498	0.83804				4.49959	0.88516			4.49959	0.90072			4.49959	0.9007				2.2498	0.87413			2.2498	0.8655			2.2498	0.86867				8.99919	0.91001			8.99919	0.90415			8.99919
		2.2598	0.82213			2.2598	0.85165			2.2598	0.83864				4.51959	0.88561			4.51959	0.90111			4.51959	0.90109				2.2598	0.87462			2.2598	0.86601			2.2598	0.86918				9.03919	0.91037			9.03919	0.90454			9.03919
		2.2698	0.82278			2.2698	0.85221			2.2698	0.83924				4.53959	0.88606			4.53959	0.90151			4.53959	0.90148				2.2698	0.8751			2.2698	0.86652			2.2698	0.86968				9.07918	0.91073			9.07918	0.90492			9.07918
		2.27979	0.82342			2.27979	0.85276			2.27979	0.83983				4.55959	0.8865			4.55959	0.9019			4.55959	0.90187				2.27979	0.87558			2.27979	0.86703			2.27979	0.87018				9.11918	0.91109			9.11918	0.9053			9.11918
		2.28979	0.82405			2.28979	0.85331			2.28979	0.84042				4.57959	0.88694			4.57959	0.90228			4.57959	0.90226				2.28979	0.87606			2.28979	0.86754			2.28979	0.87067				9.15917	0.91144			9.15917	0.90567			9.15917
		2.29979	0.82468			2.29979	0.85385			2.29979	0.841				4.59959	0.88738			4.59959	0.90267			4.59959	0.90264				2.29979	0.87653			2.29979	0.86804			2.29979	0.87116				9.19917	0.91179			9.19917	0.90604			9.19917
		2.30979	0.82531			2.30979	0.85439			2.30979	0.84158				4.61958	0.88781			4.61958	0.90305			4.61958	0.90303				2.30979	0.877			2.30979	0.86853			2.30979	0.87164				9.23917	0.91214			9.23917	0.90641			9.23917
		2.31979	0.82593			2.31979	0.85493			2.31979	0.84216				4.63958	0.88824			4.63958	0.90343			4.63958	0.9034				2.31979	0.87746			2.31979	0.86902			2.31979	0.87213				9.27916	0.91249			9.27916	0.90678			9.27916
		2.32979	0.82655			2.32979	0.85546			2.32979	0.84273				4.65958	0.88867			4.65958	0.9038			4.65958	0.90378				2.32979	0.87793			2.32979	0.86951			2.32979	0.87261				9.31916	0.91283			9.31916	0.90714			9.31916
		2.33979	0.82716			2.33979	0.85599			2.33979	0.8433				4.67958	0.88909			4.67958	0.90417			4.67958	0.90415				2.33979	0.87838			2.33979	0.87			2.33979	0.87308				9.35916	0.91317			9.35916	0.9075			9.35916
		2.34979	0.82777			2.34979	0.85652			2.34979	0.84386				4.69958	0.88951			4.69958	0.90454			4.69958	0.90452				2.34979	0.87884			2.34979	0.87048			2.34979	0.87355				9.39915	0.91351			9.39915	0.90786			9.39915
		2.35979	0.82837			2.35979	0.85704			2.35979	0.84442				4.71957	0.88992			4.71957	0.90491			4.71957	0.90488				2.35979	0.87929			2.35979	0.87096			2.35979	0.87402				9.43915	0.91384			9.43915	0.90821			9.43915
		2.36979	0.82898			2.36979	0.85755			2.36979	0.84497				4.73957	0.89034			4.73957	0.90527			4.73957	0.90525				2.36979	0.87974			2.36979	0.87143			2.36979	0.87449				9.47915	0.91417			9.47915	0.90856			9.47915
		2.37979	0.82957			2.37979	0.85807			2.37979	0.84552				4.75957	0.89075			4.75957	0.90563			4.75957	0.90561				2.37979	0.88018			2.37979	0.8719			2.37979	0.87495				9.51914	0.9145			9.51914	0.90891			9.51914
		2.38978	0.83016			2.38978	0.85858			2.38978	0.84607				4.77957	0.89116			4.77957	0.90599			4.77957	0.90597				2.38978	0.88062			2.38978	0.87237			2.38978	0.87541				9.55914	0.91483			9.55914	0.90926			9.55914
		2.39978	0.83075			2.39978	0.85908			2.39978	0.84661				4.79957	0.89156			4.79957	0.90634			4.79957	0.90632				2.39978	0.88106			2.39978	0.87284			2.39978	0.87586				9.59914	0.91516			9.59914	0.9096			9.59914
		2.40978	0.83134			2.40978	0.85959			2.40978	0.84715				4.81957	0.89196			4.81957	0.9067			4.81957	0.90667				2.40978	0.8815			2.40978	0.8733			2.40978	0.87631				9.63913	0.91548			9.63913	0.90994			9.63913
		2.41978	0.83191			2.41978	0.86008			2.41978	0.84769				4.83956	0.89236			4.83956	0.90705			4.83956	0.90702				2.41978	0.88193			2.41978	0.87375			2.41978	0.87676				9.67913	0.9158			9.67913	0.91028			9.67913
		2.42978	0.83249			2.42978	0.86058			2.42978	0.84822				4.85956	0.89276			4.85956	0.90739			4.85956	0.90737				2.42978	0.88236			2.42978	0.87421			2.42978	0.8772				9.71912	0.91612			9.71912	0.91062			9.71912
		2.43978	0.83306			2.43978	0.86107			2.43978	0.84875				4.87956	0.89315			4.87956	0.90774			4.87956	0.90771				2.43978	0.88278			2.43978	0.87466			2.43978	0.87765				9.75912	0.91643			9.75912	0.91095			9.75912
		2.44978	0.83363			2.44978	0.86156			2.44978	0.84927				4.89956	0.89354			4.89956	0.90808			4.89956	0.90806				2.44978	0.88321			2.44978	0.87511			2.44978	0.87809				9.79912	0.91674			9.79912	0.91128			9.79912
		2.45978	0.83419			2.45978	0.86205			2.45978	0.84979				4.91956	0.89392			4.91956	0.90842			4.91956	0.9084				2.45978	0.88363			2.45978	0.87555			2.45978	0.87852				9.83911	0.91705			9.83911	0.91161			9.83911
		2.46978	0.83476			2.46978	0.86253			2.46978	0.85031				4.93955	0.89431			4.93955	0.90876			4.93955	0.90873				2.46978	0.88404			2.46978	0.87599			2.46978	0.87895				9.87911	0.91736			9.87911	0.91194			9.87911
		2.47978	0.83531			2.47978	0.86301			2.47978	0.85082				4.95955	0.89469			4.95955	0.90909			4.95955	0.90907				2.47978	0.88446			2.47978	0.87643			2.47978	0.87938				9.91911	0.91767			9.91911	0.91226			9.91911
		2.48978	0.83586			2.48978	0.86348			2.48978	0.85133				4.97955	0.89507			4.97955	0.90942			4.97955	0.9094				2.48978	0.88487			2.48978	0.87687			2.48978	0.87981				9.9591	0.91797			9.9591	0.91259			9.9591
		2.49977	0.83641			2.49977	0.86395			2.49977	0.85184				4.99955	0.89544			4.99955	0.90975			4.99955	0.90973				2.49977	0.88527			2.49977	0.8773			2.49977	0.88023				9.9991	0.91827			9.9991	0.9129			9.9991
		2.50977	0.83696			2.50977	0.86442			2.50977	0.85234				5.01955	0.89582			5.01955	0.91008			5.01955	0.91006				2.50977	0.88568			2.50977	0.87773			2.50977	0.88065				10.0391	0.91857			10.0391	0.91322			10.0391
		2.51977	0.8375			2.51977	0.86489			2.51977	0.85284				5.03955	0.89619			5.03955	0.9104			5.03955	0.91038				2.51977	0.88608			2.51977	0.87815			2.51977	0.88107				10.0791	0.91887			10.0791	0.91354			10.0791
		2.52977	0.83804			2.52977	0.86535			2.52977	0.85334				5.05954	0.89656			5.05954	0.91073			5.05954	0.9107				2.52977	0.88648			2.52977	0.87858			2.52977	0.88148				10.1191	0.91916			10.1191	0.91385			10.1191
		2.53977	0.83857			2.53977	0.86581			2.53977	0.85383				5.07954	0.89692			5.07954	0.91105			5.07954	0.91102				2.53977	0.88688			2.53977	0.879			2.53977	0.88189				10.1591	0.91946			10.1591	0.91416			10.1591
		2.54977	0.83911			2.54977	0.86626			2.54977	0.85432				5.09954	0.89728			5.09954	0.91136			5.09954	0.91134				2.54977	0.88727			2.54977	0.87941			2.54977	0.8823				10.1991	0.91975			10.1991	0.91447			10.1991
		2.55977	0.83963			2.55977	0.86672			2.55977	0.85481				5.11954	0.89764			5.11954	0.91168			5.11954	0.91166				2.55977	0.88766			2.55977	0.87983			2.55977	0.88271				10.2391	0.92003			10.2391	0.91477			10.2391
		2.56977	0.84016			2.56977	0.86717			2.56977	0.85529				5.13954	0.898			5.13954	0.91199			5.13954	0.91197				2.56977	0.88805			2.56977	0.88024			2.56977	0.88311				10.2791	0.92032			10.2791	0.91508			10.2791
		2.57977	0.84068			2.57977	0.86761			2.57977	0.85577				5.15954	0.89836			5.15954	0.9123			5.15954	0.91228				2.57977	0.88843			2.57977	0.88065			2.57977	0.88351				10.3191	0.92061			10.3191	0.91538			10.3191
		2.58977	0.8412			2.58977	0.86806			2.58977	0.85625				5.17953	0.89871			5.17953	0.91261			5.17953	0.91259				2.58977	0.88882			2.58977	0.88105			2.58977	0.88391				10.3591	0.92089			10.3591	0.91568			10.3591
		2.59977	0.84171			2.59977	0.8685			2.59977	0.85672				5.19953	0.89906			5.19953	0.91292			5.19953	0.9129				2.59977	0.8892			2.59977	0.88146			2.59977	0.8843				10.3991	0.92117			10.3991	0.91597			10.3991
		2.60976	0.84222			2.60976	0.86894			2.60976	0.85719				5.21953	0.89941			5.21953	0.91322			5.21953	0.9132				2.60976	0.88958			2.60976	0.88186			2.60976	0.8847				10.4391	0.92145			10.4391	0.91627			10.4391
		2.61976	0.84273			2.61976	0.86937			2.61976	0.85766				5.23953	0.89975			5.23953	0.91353			5.23953	0.91351				2.61976	0.88995			2.61976	0.88226			2.61976	0.88509				10.4791	0.92172			10.4791	0.91656			10.4791
		2.62976	0.84323			2.62976	0.8698			2.62976	0.85812				5.25953	0.9001			5.25953	0.91383			5.25953	0.91381				2.62976	0.89032			2.62976	0.88265			2.62976	0.88547				10.5191	0.922			10.5191	0.91685			10.5191
		2.63976	0.84373			2.63976	0.87023			2.63976	0.85859				5.27952	0.90044			5.27952	0.91413			5.27952	0.91411				2.63976	0.89069			2.63976	0.88304			2.63976	0.88586				10.559	0.92227			10.559	0.91714			10.559
		2.64976	0.84423			2.64976	0.87066			2.64976	0.85904				5.29952	0.90078			5.29952	0.91442			5.29952	0.9144				2.64976	0.89106			2.64976	0.88343			2.64976	0.88624				10.5991	0.92254			10.5991	0.91743			10.5991
		2.65976	0.84473			2.65976	0.87108			2.65976	0.8595				5.31952	0.90111			5.31952	0.91472			5.31952	0.9147				2.65976	0.89143			2.65976	0.88382			2.65976	0.88662				10.639	0.92281			10.639	0.91771			10.639
		2.66976	0.84522			2.66976	0.8715			2.66976	0.85995				5.33952	0.90145			5.33952	0.91501			5.33952	0.91499				2.66976	0.89179			2.66976	0.88421			2.66976	0.887				10.679	0.92308			10.679	0.918			10.679
		2.67976	0.84571			2.67976	0.87192			2.67976	0.8604				5.35952	0.90178			5.35952	0.9153			5.35952	0.91528				2.67976	0.89215			2.67976	0.88459			2.67976	0.88737				10.719	0.92334			10.719	0.91828			10.719
		2.68976	0.84619			2.68976	0.87234			2.68976	0.86085				5.37952	0.90211			5.37952	0.91559			5.37952	0.91557				2.68976	0.89251			2.68976	0.88497			2.68976	0.88774				10.759	0.9236			10.759	0.91856			10.759
		2.69976	0.84667			2.69976	0.87275			2.69976	0.86129				5.39951	0.90243			5.39951	0.91587			5.39951	0.91585				2.69976	0.89286			2.69976	0.88534			2.69976	0.88811				10.799	0.92387			10.799	0.91883			10.799
		2.70976	0.84715			2.70976	0.87316			2.70976	0.86173				5.41951	0.90276			5.41951	0.91616			5.41951	0.91614				2.70976	0.89321			2.70976	0.88572			2.70976	0.88848				10.839	0.92412			10.839	0.91911			10.839
		2.71975	0.84763			2.71975	0.87357			2.71975	0.86217				5.43951	0.90308			5.43951	0.91644			5.43951	0.91642				2.71975	0.89357			2.71975	0.88609			2.71975	0.88884				10.879	0.92438			10.879	0.91938			10.879
		2.72975	0.8481			2.72975	0.87397			2.72975	0.86261				5.45951	0.9034			5.45951	0.91672			5.45951	0.9167				2.72975	0.89391			2.72975	0.88646			2.72975	0.8892				10.919	0.92464			10.919	0.91965			10.919
		2.73975	0.84857			2.73975	0.87437			2.73975	0.86304				5.47951	0.90372			5.47951	0.917			5.47951	0.91698				2.73975	0.89426			2.73975	0.88683			2.73975	0.88956				10.959	0.92489			10.959	0.91992			10.959
		2.74975	0.84904			2.74975	0.87477			2.74975	0.86347				5.4995	0.90404			5.4995	0.91728			5.4995	0.91726				2.74975	0.8946			2.74975	0.88719			2.74975	0.88992				10.999	0.92515			10.999	0.92019			10.999
		2.75975	0.8495			2.75975	0.87517			2.75975	0.8639				5.5195	0.90435			5.5195	0.91755			5.5195	0.91753				2.75975	0.89495			2.75975	0.88756			2.75975	0.89028				11.039	0.9254			11.039	0.92046			11.039
		2.76975	0.84997			2.76975	0.87556			2.76975	0.86432				5.5395	0.90466			5.5395	0.91783			5.5395	0.91781				2.76975	0.89529			2.76975	0.88792			2.76975	0.89063				11.079	0.92565			11.079	0.92072			11.079
		2.77975	0.85043			2.77975	0.87596			2.77975	0.86474				5.5595	0.90497			5.5595	0.9181			5.5595	0.91808				2.77975	0.89562			2.77975	0.88828			2.77975	0.89098				11.119	0.92589			11.119	0.92098			11.119
		2.78975	0.85088			2.78975	0.87635			2.78975	0.86516				5.5795	0.90528			5.5795	0.91837			5.5795	0.91835				2.78975	0.89596			2.78975	0.88863			2.78975	0.89133				11.159	0.92614			11.159	0.92124			11.159
		2.79975	0.85134			2.79975	0.87673			2.79975	0.86558				5.5995	0.90559			5.5995	0.91863			5.5995	0.91861				2.79975	0.89629			2.79975	0.88899			2.79975	0.89167				11.199	0.92638			11.199	0.9215			11.199
		2.80975	0.85179			2.80975	0.87712			2.80975	0.86599				5.61949	0.90589			5.61949	0.9189			5.61949	0.91888				2.80975	0.89662			2.80975	0.88934			2.80975	0.89202				11.239	0.92663			11.239	0.92176			11.239
		2.81975	0.85223			2.81975	0.8775			2.81975	0.86641				5.63949	0.9062			5.63949	0.91916			5.63949	0.91915				2.81975	0.89695			2.81975	0.88969			2.81975	0.89236				11.279	0.92687			11.279	0.92202			11.279
		2.82975	0.85268			2.82975	0.87788			2.82975	0.86682				5.65949	0.9065			5.65949	0.91943			5.65949	0.91941				2.82975	0.89728			2.82975	0.89003			2.82975	0.8927				11.319	0.92711			11.319	0.92227			11.319
		2.83974	0.85312			2.83974	0.87826			2.83974	0.86722				5.67949	0.90679			5.67949	0.91969			5.67949	0.91967				2.83974	0.8976			2.83974	0.89038			2.83974	0.89304				11.359	0.92735			11.359	0.92252			11.359
		2.84974	0.85356			2.84974	0.87863			2.84974	0.86763				5.69949	0.90709			5.69949	0.91995			5.69949	0.91993				2.84974	0.89792			2.84974	0.89072			2.84974	0.89337				11.399	0.92758			11.399	0.92277			11.399
		2.85974	0.854			2.85974	0.87901			2.85974	0.86803				5.71948	0.90739			5.71948	0.9202			5.71948	0.92019				2.85974	0.89825			2.85974	0.89106			2.85974	0.8937				11.439	0.92782			11.439	0.92302			11.439
		2.86974	0.85443			2.86974	0.87938			2.86974	0.86843				5.73948	0.90768			5.73948	0.92046			5.73948	0.92044				2.86974	0.89856			2.86974	0.8914			2.86974	0.89404				11.479	0.92805			11.479	0.92327			11.479
		2.87974	0.85487			2.87974	0.87975			2.87974	0.86882				5.75948	0.90797			5.75948	0.92071			5.75948	0.9207				2.87974	0.89888			2.87974	0.89173			2.87974	0.89436				11.519	0.92828			11.519	0.92352			11.519
		2.88974	0.85529			2.88974	0.88011			2.88974	0.86922				5.77948	0.90826			5.77948	0.92097			5.77948	0.92095				2.88974	0.8992			2.88974	0.89207			2.88974	0.89469				11.559	0.92851			11.559	0.92376			11.559
		2.89974	0.85572			2.89974	0.88048			2.89974	0.86961				5.79948	0.90855			5.79948	0.92122			5.79948	0.9212				2.89974	0.89951			2.89974	0.8924			2.89974	0.89502				11.599	0.92874			11.599	0.924			11.599
		2.90974	0.85615			2.90974	0.88084			2.90974	0.87				5.81948	0.90883			5.81948	0.92147			5.81948	0.92145				2.90974	0.89982			2.90974	0.89273			2.90974	0.89534				11.6389	0.92897			11.6389	0.92425			11.6389
		2.91974	0.85657			2.91974	0.8812			2.91974	0.87039				5.83947	0.90912			5.83947	0.92172			5.83947	0.9217				2.91974	0.90013			2.91974	0.89306			2.91974	0.89566				11.679	0.9292			11.679	0.92449			11.679
		2.92974	0.85699			2.92974	0.88155			2.92974	0.87077				5.85947	0.9094			5.85947	0.92196			5.85947	0.92194				2.92974	0.90043			2.92974	0.89339			2.92974	0.89598				11.7189	0.92942			11.7189	0.92472			11.7189
		2.93974	0.8574			2.93974	0.88191			2.93974	0.87116				5.87947	0.90968			5.87947	0.92221			5.87947	0.92219				2.93974	0.90074			2.93974	0.89371			2.93974	0.8963				11.7589	0.92964			11.7589	0.92496			11.7589
		2.94973	0.85782			2.94973	0.88226			2.94973	0.87154				5.89947	0.90996			5.89947	0.92245			5.89947	0.92243				2.94973	0.90104			2.94973	0.89403			2.94973	0.89661				11.7989	0.92986			11.7989	0.9252			11.7989
		2.95973	0.85823			2.95973	0.88261			2.95973	0.87192				5.91947	0.91023			5.91947	0.92269			5.91947	0.92267				2.95973	0.90134			2.95973	0.89435			2.95973	0.89693				11.8389	0.93009			11.8389	0.92543			11.8389
		2.96973	0.85864			2.96973	0.88296			2.96973	0.87229				5.93946	0.91051			5.93946	0.92293			5.93946	0.92291				2.96973	0.90164			2.96973	0.89467			2.96973	0.89724				11.8789	0.9303			11.8789	0.92566			11.8789
		2.97973	0.85905			2.97973	0.88331			2.97973	0.87267				5.95946	0.91078			5.95946	0.92317			5.95946	0.92315				2.97973	0.90194			2.97973	0.89499			2.97973	0.89755				11.9189	0.93052			11.9189	0.92589			11.9189
		2.98973	0.85945			2.98973	0.88365			2.98973	0.87304				5.97946	0.91105			5.97946	0.92341			5.97946	0.92339				2.98973	0.90224			2.98973	0.8953			2.98973	0.89785				11.9589	0.93074			11.9589	0.92612			11.9589
		2.99973	0.85986			2.99973	0.884			2.99973	0.87341				5.99946	0.91133			5.99946	0.92364			5.99946	0.92363				2.99973	0.90253			2.99973	0.89561			2.99973	0.89816				11.9989	0.93095			11.9989	0.92635			11.9989
		3.00973	0.86026			3.00973	0.88434			3.00973	0.87377				6.01946	0.91159			6.01946	0.92388			6.01946	0.92386				3.00973	0.90282			3.00973	0.89592			3.00973	0.89846				12.0389	0.93117			12.0389	0.92658			12.0389
		3.01973	0.86066			3.01973	0.88468			3.01973	0.87414				6.03946	0.91186			6.03946	0.92411			6.03946	0.92409				3.01973	0.90311			3.01973	0.89623			3.01973	0.89877				12.0789	0.93138			12.0789	0.9268			12.0789
		3.02973	0.86105			3.02973	0.88501			3.02973	0.8745				6.05945	0.91213			6.05945	0.92434			6.05945	0.92432				3.02973	0.9034			3.02973	0.89654			3.02973	0.89907				12.1189	0.93159			12.1189	0.92703			12.1189
		3.03973	0.86145			3.03973	0.88535			3.03973	0.87486				6.07945	0.91239			6.07945	0.92457			6.07945	0.92455				3.03973	0.90369			3.03973	0.89685			3.03973	0.89937				12.1589	0.9318			12.1589	0.92725			12.1589
		3.04973	0.86184			3.04973	0.88568			3.04973	0.87522				6.09945	0.91265			6.09945	0.9248			6.09945	0.92478				3.04973	0.90398			3.04973	0.89715			3.04973	0.89966				12.1989	0.93201			12.1989	0.92747			12.1989
		3.05972	0.86223			3.05972	0.88601			3.05972	0.87558				6.11945	0.91291			6.11945	0.92503			6.11945	0.92501				3.05972	0.90426			3.05972	0.89745			3.05972	0.89996				12.2389	0.93222			12.2389	0.92769			12.2389
		3.06972	0.86261			3.06972	0.88634			3.06972	0.87594				6.13945	0.91317			6.13945	0.92526			6.13945	0.92524				3.06972	0.90454			3.06972	0.89775			3.06972	0.90025				12.2789	0.93242			12.2789	0.92791			12.2789
		3.07972	0.863			3.07972	0.88667			3.07972	0.87629				6.15945	0.91343			6.15945	0.92548			6.15945	0.92546				3.07972	0.90482			3.07972	0.89805			3.07972	0.90054				12.3189	0.93263			12.3189	0.92813			12.3189
		3.08972	0.86338			3.08972	0.88699			3.08972	0.87664				6.17944	0.91368			6.17944	0.9257			6.17944	0.92568				3.08972	0.9051			3.08972	0.89834			3.08972	0.90083				12.3589	0.93283			12.3589	0.92834			12.3589
		3.09972	0.86376			3.09972	0.88732			3.09972	0.87699				6.19944	0.91394			6.19944	0.92592			6.19944	0.92591				3.09972	0.90538			3.09972	0.89864			3.09972	0.90112				12.3989	0.93303			12.3989	0.92856			12.3989
		3.10972	0.86414			3.10972	0.88764			3.10972	0.87734				6.21944	0.91419			6.21944	0.92615			6.21944	0.92613				3.10972	0.90565			3.10972	0.89893			3.10972	0.90141				12.4389	0.93323			12.4389	0.92877			12.4389
		3.11972	0.86452			3.11972	0.88796			3.11972	0.87768				6.23944	0.91444			6.23944	0.92636			6.23944	0.92635				3.11972	0.90593			3.11972	0.89922			3.11972	0.90169				12.4789	0.93343			12.4789	0.92898			12.4789
		3.12972	0.86489			3.12972	0.88828			3.12972	0.87802				6.25944	0.91469			6.25944	0.92658			6.25944	0.92656				3.12972	0.9062			3.12972	0.89951			3.12972	0.90198				12.5189	0.93363			12.5189	0.92919			12.5189
		3.13972	0.86526			3.13972	0.88859			3.13972	0.87836				6.27943	0.91494			6.27943	0.9268			6.27943	0.92678				3.13972	0.90647			3.13972	0.8998			3.13972	0.90226				12.5589	0.93383			12.5589	0.9294			12.5589
		3.14972	0.86563			3.14972	0.88891			3.14972	0.8787				6.29943	0.91519			6.29943	0.92701			6.29943	0.927				3.14972	0.90674			3.14972	0.90009			3.14972	0.90254				12.5989	0.93402			12.5989	0.92961			12.5989
		3.15972	0.866			3.15972	0.88922			3.15972	0.87904				6.31943	0.91544			6.31943	0.92723			6.31943	0.92721				3.15972	0.90701			3.15972	0.90037			3.15972	0.90282				12.6389	0.93422			12.6389	0.92982			12.6389
		3.16971	0.86637			3.16971	0.88953			3.16971	0.87938				6.33943	0.91568			6.33943	0.92744			6.33943	0.92742				3.16971	0.90727			3.16971	0.90066			3.16971	0.90309				12.6789	0.93441			12.6789	0.93002			12.6789
		3.17971	0.86673			3.17971	0.88984			3.17971	0.87971				6.35943	0.91592			6.35943	0.92765			6.35943	0.92764				3.17971	0.90754			3.17971	0.90094			3.17971	0.90337				12.7188	0.93461			12.7188	0.93023			12.7188
		3.18971	0.86709			3.18971	0.89015			3.18971	0.88004				6.37943	0.91616			6.37943	0.92786			6.37943	0.92785				3.18971	0.9078			3.18971	0.90122			3.18971	0.90364				12.7589	0.9348			12.7589	0.93043			12.7589
		3.19971	0.86746			3.19971	0.89045			3.19971	0.88037				6.39942	0.9164			6.39942	0.92807			6.39942	0.92806				3.19971	0.90806			3.19971	0.90149			3.19971	0.90391				12.7988	0.93499			12.7988	0.93063			12.7988
		3.20971	0.86781			3.20971	0.89076			3.20971	0.8807				6.41942	0.91664			6.41942	0.92828			6.41942	0.92826				3.20971	0.90832			3.20971	0.90177			3.20971	0.90418				12.8388	0.93518			12.8388	0.93084			12.8388
		3.21971	0.86817			3.21971	0.89106			3.21971	0.88103				6.43942	0.91688			6.43942	0.92849			6.43942	0.92847				3.21971	0.90858			3.21971	0.90205			3.21971	0.90445				12.8788	0.93537			12.8788	0.93104			12.8788
		3.22971	0.86852			3.22971	0.89136			3.22971	0.88135				6.45942	0.91712			6.45942	0.92869			6.45942	0.92868				3.22971	0.90884			3.22971	0.90232			3.22971	0.90472				12.9188	0.93555			12.9188	0.93123			12.9188
		3.23971	0.86888			3.23971	0.89166			3.23971	0.88167				6.47942	0.91735			6.47942	0.9289			6.47942	0.92888				3.23971	0.90909			3.23971	0.90259			3.23971	0.90499				12.9588	0.93574			12.9588	0.93143			12.9588
		3.24971	0.86923			3.24971	0.89196			3.24971	0.882				6.49941	0.91758			6.49941	0.9291			6.49941	0.92908				3.24971	0.90935			3.24971	0.90286			3.24971	0.90525				12.9988	0.93592			12.9988	0.93163			12.9988
		3.25971	0.86958			3.25971	0.89225			3.25971	0.88231				6.51941	0.91782			6.51941	0.9293			6.51941	0.92929				3.25971	0.9096			3.25971	0.90313			3.25971	0.90551				13.0388	0.93611			13.0388	0.93182			13.0388
		3.26971	0.86992			3.26971	0.89255			3.26971	0.88263				6.53941	0.91805			6.53941	0.9295			6.53941	0.92949				3.26971	0.90985			3.26971	0.9034			3.26971	0.90578				13.0788	0.93629			13.0788	0.93202			13.0788
		3.2797	0.87027			3.2797	0.89284			3.2797	0.88295				6.55941	0.91828			6.55941	0.9297			6.55941	0.92969				3.2797	0.9101			3.2797	0.90367			3.2797	0.90604				13.1188	0.93647			13.1188	0.93221			13.1188
		3.2897	0.87061			3.2897	0.89313			3.2897	0.88326				6.57941	0.9185			6.57941	0.9299			6.57941	0.92989				3.2897	0.91035			3.2897	0.90393			3.2897	0.9063				13.1588	0.93665			13.1588	0.9324			13.1588
		3.2997	0.87095			3.2997	0.89342			3.2997	0.88358				6.59941	0.91873			6.59941	0.9301			6.59941	0.93008				3.2997	0.9106			3.2997	0.90419			3.2997	0.90655				13.1988	0.93683			13.1988	0.9326			13.1988
		3.3097	0.87129			3.3097	0.89371			3.3097	0.88389				6.6194	0.91896			6.6194	0.9303			6.6194	0.93028				3.3097	0.91085			3.3097	0.90446			3.3097	0.90681				13.2388	0.93701			13.2388	0.93279			13.2388
		3.3197	0.87163			3.3197	0.89399			3.3197	0.8842				6.6394	0.91918			6.6394	0.93049			6.6394	0.93048				3.3197	0.91109			3.3197	0.90472			3.3197	0.90706				13.2788	0.93719			13.2788	0.93297			13.2788
		3.3297	0.87197			3.3297	0.89428			3.3297	0.8845				6.6594	0.9194			6.6594	0.93069			6.6594	0.93067				3.3297	0.91133			3.3297	0.90498			3.3297	0.90732				13.3188	0.93737			13.3188	0.93316			13.3188
		3.3397	0.8723			3.3397	0.89456			3.3397	0.88481				6.6794	0.91963			6.6794	0.93088			6.6794	0.93086				3.3397	0.91158			3.3397	0.90523			3.3397	0.90757				13.3588	0.93754			13.3588	0.93335			13.3588
		3.3497	0.87263			3.3497	0.89484			3.3497	0.88511				6.6994	0.91985			6.6994	0.93107			6.6994	0.93106				3.3497	0.91182			3.3497	0.90549			3.3497	0.90782				13.3988	0.93772			13.3988	0.93353			13.3988
		3.3597	0.87297			3.3597	0.89512			3.3597	0.88542				6.71939	0.92007			6.71939	0.93126			6.71939	0.93125				3.3597	0.91206			3.3597	0.90574			3.3597	0.90807				13.4388	0.93789			13.4388	0.93372			13.4388
		3.3697	0.87329			3.3697	0.8954			3.3697	0.88572				6.73939	0.92028			6.73939	0.93145			6.73939	0.93144				3.3697	0.91229			3.3697	0.906			3.3697	0.90832				13.4788	0.93806			13.4788	0.9339			13.4788
		3.3797	0.87362			3.3797	0.89568			3.3797	0.88602				6.75939	0.9205			6.75939	0.93164			6.75939	0.93163				3.3797	0.91253			3.3797	0.90625			3.3797	0.90856				13.5188	0.93824			13.5188	0.93409			13.5188
		3.38969	0.87395			3.38969	0.89595			3.38969	0.88631				6.77939	0.92072			6.77939	0.93183			6.77939	0.93181				3.38969	0.91277			3.38969	0.9065			3.38969	0.90881				13.5588	0.93841			13.5588	0.93427			13.5588
		3.39969	0.87427			3.39969	0.89623			3.39969	0.88661				6.79939	0.92093			6.79939	0.93202			6.79939	0.932				3.39969	0.913			3.39969	0.90675			3.39969	0.90905				13.5988	0.93858			13.5988	0.93445			13.5988
		3.40969	0.87459			3.40969	0.8965			3.40969	0.88691				6.81939	0.92115			6.81939	0.9322			6.81939	0.93219				3.40969	0.91323			3.40969	0.907			3.40969	0.90929				13.6388	0.93875			13.6388	0.93463			13.6388
		3.41969	0.87491			3.41969	0.89677			3.41969	0.8872				6.83938	0.92136			6.83938	0.93239			6.83938	0.93237				3.41969	0.91347			3.41969	0.90724			3.41969	0.90954				13.6788	0.93891			13.6788	0.93481			13.6788
		3.42969	0.87523			3.42969	0.89704			3.42969	0.88749				6.85938	0.92157			6.85938	0.93257			6.85938	0.93255				3.42969	0.9137			3.42969	0.90749			3.42969	0.90978				13.7188	0.93908			13.7188	0.93498			13.7188
		3.43969	0.87555			3.43969	0.89731			3.43969	0.88778				6.87938	0.92178			6.87938	0.93275			6.87938	0.93274				3.43969	0.91393			3.43969	0.90773			3.43969	0.91001				13.7588	0.93925			13.7588	0.93516			13.7588
		3.44969	0.87587			3.44969	0.89758			3.44969	0.88807				6.89938	0.92199			6.89938	0.93294			6.89938	0.93292				3.44969	0.91415			3.44969	0.90798			3.44969	0.91025				13.7988	0.93941			13.7988	0.93534			13.7988
		3.45969	0.87618			3.45969	0.89784			3.45969	0.88836				6.91938	0.9222			6.91938	0.93312			6.91938	0.9331				3.45969	0.91438			3.45969	0.90822			3.45969	0.91049				13.8387	0.93958			13.8387	0.93551			13.8387
		3.46969	0.87649			3.46969	0.89811			3.46969	0.88864				6.93937	0.9224			6.93937	0.9333			6.93937	0.93328				3.46969	0.91461			3.46969	0.90846			3.46969	0.91072				13.8788	0.93974			13.8788	0.93569			13.8788
		3.47969	0.87681			3.47969	0.89837			3.47969	0.88893				6.95937	0.92261			6.95937	0.93348			6.95937	0.93346				3.47969	0.91483			3.47969	0.9087			3.47969	0.91096				13.9187	0.9399			13.9187	0.93586			13.9187
		3.48969	0.87712			3.48969	0.89863			3.48969	0.88921				6.97937	0.92281			6.97937	0.93365			6.97937	0.93364				3.48969	0.91505			3.48969	0.90893			3.48969	0.91119				13.9587	0.94007			13.9587	0.93603			13.9587
		3.49968	0.87742			3.49968	0.89889			3.49968	0.88949				6.99937	0.92302			6.99937	0.93383			6.99937	0.93381				3.49968	0.91528			3.49968	0.90917			3.49968	0.91142				13.9987	0.94023			13.9987	0.9362			13.9987
		3.50968	0.87773			3.50968	0.89915			3.50968	0.88977				7.01937	0.92322			7.01937	0.93401			7.01937	0.93399				3.50968	0.9155			3.50968	0.90941			3.50968	0.91165				14.0387	0.94039			14.0387	0.93637			14.0387
		3.51968	0.87804			3.51968	0.89941			3.51968	0.89005				7.03937	0.92342			7.03937	0.93418			7.03937	0.93417				3.51968	0.91572			3.51968	0.90964			3.51968	0.91188				14.0787	0.94055			14.0787	0.93654			14.0787
		3.52968	0.87834			3.52968	0.89967			3.52968	0.89033				7.05936	0.92362			7.05936	0.93436			7.05936	0.93434				3.52968	0.91594			3.52968	0.90987			3.52968	0.91211				14.1187	0.94071			14.1187	0.93671			14.1187
		3.53968	0.87864			3.53968	0.89992			3.53968	0.89061				7.07936	0.92382			7.07936	0.93453			7.07936	0.93451				3.53968	0.91615			3.53968	0.91011			3.53968	0.91233				14.1587	0.94086			14.1587	0.93688			14.1587
		3.54968	0.87894			3.54968	0.90018			3.54968	0.89088				7.09936	0.92402			7.09936	0.9347			7.09936	0.93469				3.54968	0.91637			3.54968	0.91034			3.54968	0.91256				14.1987	0.94102			14.1987	0.93704			14.1987
		3.55968	0.87924			3.55968	0.90043			3.55968	0.89115				7.11936	0.92422			7.11936	0.93487			7.11936	0.93486				3.55968	0.91658			3.55968	0.91057			3.55968	0.91278				14.2387	0.94118			14.2387	0.93721			14.2387
		3.56968	0.87954			3.56968	0.90068			3.56968	0.89142				7.13936	0.92441			7.13936	0.93504			7.13936	0.93503				3.56968	0.9168			3.56968	0.91079			3.56968	0.91301				14.2787	0.94133			14.2787	0.93737			14.2787
		3.57968	0.87983			3.57968	0.90093			3.57968	0.89169				7.15935	0.92461			7.15935	0.93521			7.15935	0.9352				3.57968	0.91701			3.57968	0.91102			3.57968	0.91323				14.3187	0.94148			14.3187	0.93754			14.3187
		3.58968	0.88013			3.58968	0.90118			3.58968	0.89196				7.17935	0.9248			7.17935	0.93538			7.17935	0.93537				3.58968	0.91722			3.58968	0.91125			3.58968	0.91345				14.3587	0.94164			14.3587	0.9377			14.3587
		3.59968	0.88042			3.59968	0.90143			3.59968	0.89223				7.19935	0.925			7.19935	0.93555			7.19935	0.93553				3.59968	0.91743			3.59968	0.91147			3.59968	0.91367				14.3987	0.94179			14.3987	0.93786			14.3987
		3.60967	0.88071			3.60967	0.90167			3.60967	0.8925				7.21935	0.92519			7.21935	0.93572			7.21935	0.9357				3.60967	0.91764			3.60967	0.91169			3.60967	0.91389				14.4387	0.94194			14.4387	0.93802			14.4387
		3.61967	0.881			3.61967	0.90192			3.61967	0.89276				7.23935	0.92538			7.23935	0.93588			7.23935	0.93587				3.61967	0.91785			3.61967	0.91192			3.61967	0.9141				14.4787	0.94209			14.4787	0.93819			14.4787
		3.62967	0.88129			3.62967	0.90216			3.62967	0.89303				7.25935	0.92557			7.25935	0.93605			7.25935	0.93603				3.62967	0.91806			3.62967	0.91214			3.62967	0.91432				14.5187	0.94224			14.5187	0.93835			14.5187
		3.63967	0.88158			3.63967	0.9024			3.63967	0.89329				7.27934	0.92576			7.27934	0.93621			7.27934	0.9362				3.63967	0.91827			3.63967	0.91236			3.63967	0.91454				14.5587	0.94239			14.5587	0.9385			14.5587
		3.64967	0.88187			3.64967	0.90264			3.64967	0.89355				7.29934	0.92595			7.29934	0.93638			7.29934	0.93636				3.64967	0.91847			3.64967	0.91258			3.64967	0.91475				14.5987	0.94254			14.5987	0.93866			14.5987
		3.65967	0.88215			3.65967	0.90288			3.65967	0.89381				7.31934	0.92613			7.31934	0.93654			7.31934	0.93652				3.65967	0.91868			3.65967	0.9128			3.65967	0.91496				14.6387	0.94269			14.6387	0.93882			14.6387
		3.66967	0.88243			3.66967	0.90312			3.66967	0.89407				7.33934	0.92632			7.33934	0.9367			7.33934	0.93669				3.66967	0.91888			3.66967	0.91301			3.66967	0.91517				14.6787	0.94284			14.6787	0.93898			14.6787
		3.67967	0.88272			3.67967	0.90336			3.67967	0.89433				7.35934	0.92651			7.35934	0.93686			7.35934	0.93685				3.67967	0.91908			3.67967	0.91323			3.67967	0.91539				14.7187	0.94298			14.7187	0.93913			14.7187
		3.68967	0.883			3.68967	0.9036			3.68967	0.89458				7.37934	0.92669			7.37934	0.93702			7.37934	0.93701				3.68967	0.91929			3.68967	0.91344			3.68967	0.9156				14.7587	0.94313			14.7587	0.93929			14.7587
		3.69967	0.88328			3.69967	0.90383			3.69967	0.89484				7.39933	0.92687			7.39933	0.93718			7.39933	0.93717				3.69967	0.91949			3.69967	0.91366			3.69967	0.9158				14.7987	0.94328			14.7987	0.93944			14.7987
		3.70967	0.88355			3.70967	0.90407			3.70967	0.89509				7.41933	0.92706			7.41933	0.93734			7.41933	0.93733				3.70967	0.91969			3.70967	0.91387			3.70967	0.91601				14.8387	0.94342			14.8387	0.93959			14.8387
		3.71966	0.88383			3.71966	0.9043			3.71966	0.89534				7.43933	0.92724			7.43933	0.9375			7.43933	0.93748				3.71966	0.91988			3.71966	0.91408			3.71966	0.91622				14.8787	0.94356			14.8787	0.93975			14.8787
		3.72966	0.88411			3.72966	0.90453			3.72966	0.8956				7.45933	0.92742			7.45933	0.93766			7.45933	0.93764				3.72966	0.92008			3.72966	0.91429			3.72966	0.91643				14.9187	0.94371			14.9187	0.9399			14.9187
		3.73966	0.88438			3.73966	0.90476			3.73966	0.89585				7.47933	0.9276			7.47933	0.93781			7.47933	0.9378				3.73966	0.92028			3.73966	0.9145			3.73966	0.91663				14.9587	0.94385			14.9587	0.94005			14.9587
		3.74966	0.88465			3.74966	0.90499			3.74966	0.89609				7.49932	0.92778			7.49932	0.93797			7.49932	0.93795				3.74966	0.92047			3.74966	0.91471			3.74966	0.91683				14.9986	0.94399			14.9986	0.9402			14.9986
		3.75966	0.88492			3.75966	0.90522			3.75966	0.89634				7.51932	0.92796			7.51932	0.93812			7.51932	0.93811				3.75966	0.92067			3.75966	0.91492			3.75966	0.91704				15.0387	0.94413			15.0387	0.94035			15.0387
		3.76966	0.88519			3.76966	0.90545			3.76966	0.89659				7.53932	0.92813			7.53932	0.93828			7.53932	0.93826				3.76966	0.92086			3.76966	0.91512			3.76966	0.91724				15.0786	0.94427			15.0786	0.9405			15.0786
		3.77966	0.88546			3.77966	0.90568			3.77966	0.89683				7.55932	0.92831			7.55932	0.93843			7.55932	0.93841				3.77966	0.92106			3.77966	0.91533			3.77966	0.91744				15.1186	0.94441			15.1186	0.94065			15.1186
		3.78966	0.88573			3.78966	0.9059			3.78966	0.89708				7.57932	0.92849			7.57932	0.93858			7.57932	0.93857				3.78966	0.92125			3.78966	0.91553			3.78966	0.91764				15.1586	0.94455			15.1586	0.94079			15.1586
		3.79966	0.886			3.79966	0.90613			3.79966	0.89732				7.59932	0.92866			7.59932	0.93873			7.59932	0.93872				3.79966	0.92144			3.79966	0.91574			3.79966	0.91784				15.1986	0.94469			15.1986	0.94094			15.1986
		3.80966	0.88626			3.80966	0.90635			3.80966	0.89756				7.61931	0.92884			7.61931	0.93889			7.61931	0.93887				3.80966	0.92163			3.80966	0.91594			3.80966	0.91804				15.2386	0.94482			15.2386	0.94109			15.2386
		3.81966	0.88653			3.81966	0.90657			3.81966	0.8978				7.63931	0.92901			7.63931	0.93904			7.63931	0.93902				3.81966	0.92182			3.81966	0.91614			3.81966	0.91823				15.2786	0.94496			15.2786	0.94123			15.2786
		3.82965	0.88679			3.82965	0.90679			3.82965	0.89804				7.65931	0.92918			7.65931	0.93918			7.65931	0.93917				3.82965	0.92201			3.82965	0.91634			3.82965	0.91843				15.3186	0.94509			15.3186	0.94138			15.3186
		3.83965	0.88705			3.83965	0.90701			3.83965	0.89828				7.67931	0.92935			7.67931	0.93933			7.67931	0.93932				3.83965	0.92219			3.83965	0.91654			3.83965	0.91862				15.3586	0.94523			15.3586	0.94152			15.3586
		3.84965	0.88731			3.84965	0.90723			3.84965	0.89852				7.69931	0.92952			7.69931	0.93948			7.69931	0.93947				3.84965	0.92238			3.84965	0.91674			3.84965	0.91882				15.3986	0.94536			15.3986	0.94166			15.3986
		3.85965	0.88757			3.85965	0.90745			3.85965	0.89876				7.7193	0.92969			7.7193	0.93963			7.7193	0.93961				3.85965	0.92257			3.85965	0.91694			3.85965	0.91901				15.4386	0.9455			15.4386	0.94181			15.4386
		3.86965	0.88783			3.86965	0.90767			3.86965	0.89899				7.7393	0.92986			7.7393	0.93978			7.7393	0.93976				3.86965	0.92275			3.86965	0.91714			3.86965	0.9192				15.4786	0.94563			15.4786	0.94195			15.4786
		3.87965	0.88808			3.87965	0.90788			3.87965	0.89923				7.7593	0.93003			7.7593	0.93992			7.7593	0.93991				3.87965	0.92293			3.87965	0.91733			3.87965	0.9194				15.5186	0.94576			15.5186	0.94209			15.5186
		3.88965	0.88834			3.88965	0.9081			3.88965	0.89946				7.7793	0.9302			7.7793	0.94007			7.7793	0.94005				3.88965	0.92312			3.88965	0.91753			3.88965	0.91959				15.5586	0.9459			15.5586	0.94223			15.5586
		3.89965	0.88859			3.89965	0.90831			3.89965	0.89969				7.7993	0.93036			7.7993	0.94021			7.7993	0.9402				3.89965	0.9233			3.89965	0.91772			3.89965	0.91978				15.5986	0.94603			15.5986	0.94237			15.5986
		3.90965	0.88885			3.90965	0.90853			3.90965	0.89992				7.8193	0.93053			7.8193	0.94036			7.8193	0.94034				3.90965	0.92348			3.90965	0.91791			3.90965	0.91996				15.6386	0.94616			15.6386	0.94251			15.6386
		3.91965	0.8891			3.91965	0.90874			3.91965	0.90015				7.83929	0.93069			7.83929	0.9405			7.83929	0.94048				3.91965	0.92366			3.91965	0.91811			3.91965	0.92015				15.6786	0.94629			15.6786	0.94264			15.6786
		3.92965	0.88935			3.92965	0.90895			3.92965	0.90038				7.85929	0.93086			7.85929	0.94064			7.85929	0.94063				3.92965	0.92384			3.92965	0.9183			3.92965	0.92034				15.7186	0.94642			15.7186	0.94278			15.7186
		3.93965	0.8896			3.93965	0.90916			3.93965	0.90061				7.87929	0.93102			7.87929	0.94078			7.87929	0.94077				3.93965	0.92402			3.93965	0.91849			3.93965	0.92053				15.7586	0.94655			15.7586	0.94292			15.7586
		3.94964	0.88985			3.94964	0.90937			3.94964	0.90083				7.89929	0.93118			7.89929	0.94092			7.89929	0.94091				3.94964	0.9242			3.94964	0.91868			3.94964	0.92071				15.7986	0.94667			15.7986	0.94306			15.7986
		3.95964	0.8901			3.95964	0.90958			3.95964	0.90106				7.91929	0.93135			7.91929	0.94106			7.91929	0.94105				3.95964	0.92437			3.95964	0.91887			3.95964	0.9209				15.8386	0.9468			15.8386	0.94319			15.8386
		3.96964	0.89034			3.96964	0.90978			3.96964	0.90128				7.93928	0.93151			7.93928	0.9412			7.93928	0.94119				3.96964	0.92455			3.96964	0.91905			3.96964	0.92108				15.8786	0.94693			15.8786	0.94333			15.8786
		3.97964	0.89059			3.97964	0.90999			3.97964	0.90151				7.95928	0.93167			7.95928	0.94134			7.95928	0.94133				3.97964	0.92472			3.97964	0.91924			3.97964	0.92126				15.9186	0.94705			15.9186	0.94346			15.9186
		3.98964	0.89083			3.98964	0.9102			3.98964	0.90173				7.97928	0.93183			7.97928	0.94148			7.97928	0.94147				3.98964	0.9249			3.98964	0.91943			3.98964	0.92144				15.9586	0.94718			15.9586	0.94359			15.9586
		3.99964	0.89108			3.99964	0.9104			3.99964	0.90195				7.99928	0.93199			7.99928	0.94162			7.99928	0.9416				3.99964	0.92507			3.99964	0.91961			3.99964	0.92162				15.9986	0.94731			15.9986	0.94373			15.9986
		4.00964	0.89132			4.00964	0.9106			4.00964	0.90217				8.01928	0.93214			8.01928	0.94176			8.01928	0.94174				4.00964	0.92525			4.00964	0.9198			4.00964	0.9218				16.0386	0.94743			16.0386	0.94386			16.0386
		4.01964	0.89156			4.01964	0.91081			4.01964	0.90239				8.03928	0.9323			8.03928	0.94189			8.03928	0.94188				4.01964	0.92542			4.01964	0.91998			4.01964	0.92198				16.0785	0.94755			16.0785	0.94399			16.0785
		4.02964	0.8918			4.02964	0.91101			4.02964	0.90261				8.05927	0.93246			8.05927	0.94203			8.05927	0.94201				4.02964	0.92559			4.02964	0.92016			4.02964	0.92216				16.1185	0.94768			16.1185	0.94412			16.1185
		4.03964	0.89204			4.03964	0.91121			4.03964	0.90283				8.07927	0.93261			8.07927	0.94216			8.07927	0.94215				4.03964	0.92576			4.03964	0.92034			4.03964	0.92234				16.1585	0.9478			16.1585	0.94425			16.1585
		4.04964	0.89228			4.04964	0.91141			4.04964	0.90305				8.09927	0.93277			8.09927	0.9423			8.09927	0.94228				4.04964	0.92593			4.04964	0.92053			4.04964	0.92252				16.1985	0.94792			16.1985	0.94438			16.1985
		4.05963	0.89251			4.05963	0.91161			4.05963	0.90326				8.11927	0.93292			8.11927	0.94243			8.11927	0.94242				4.05963	0.9261			4.05963	0.92071			4.05963	0.92269				16.2385	0.94804			16.2385	0.94451			16.2385
		4.06963	0.89275			4.06963	0.9118			4.06963	0.90348				8.13927	0.93308			8.13927	0.94257			8.13927	0.94255				4.06963	0.92627			4.06963	0.92089			4.06963	0.92287				16.2785	0.94816			16.2785	0.94464			16.2785
		4.07963	0.89298			4.07963	0.912			4.07963	0.90369				8.15926	0.93323			8.15926	0.9427			8.15926	0.94268				4.07963	0.92643			4.07963	0.92106			4.07963	0.92304				16.3185	0.94829			16.3185	0.94477			16.3185
		4.08963	0.89322			4.08963	0.9122			4.08963	0.9039				8.17926	0.93338			8.17926	0.94283			8.17926	0.94282				4.08963	0.9266			4.08963	0.92124			4.08963	0.92322				16.3585	0.9484			16.3585	0.9449			16.3585
		4.09963	0.89345			4.09963	0.91239			4.09963	0.90411				8.19926	0.93353			8.19926	0.94296			8.19926	0.94295				4.09963	0.92677			4.09963	0.92142			4.09963	0.92339				16.3985	0.94852			16.3985	0.94502			16.3985
		4.10963	0.89368			4.10963	0.91259			4.10963	0.90433				8.21926	0.93369			8.21926	0.94309			8.21926	0.94308				4.10963	0.92693			4.10963	0.9216			4.10963	0.92356				16.4385	0.94864			16.4385	0.94515			16.4385
		4.11963	0.89391			4.11963	0.91278			4.11963	0.90454				8.23926	0.93384			8.23926	0.94322			8.23926	0.94321				4.11963	0.9271			4.11963	0.92177			4.11963	0.92373				16.4785	0.94876			16.4785	0.94528			16.4785
		4.12963	0.89414			4.12963	0.91297			4.12963	0.90474				8.25926	0.93399			8.25926	0.94335			8.25926	0.94334				4.12963	0.92726			4.12963	0.92195			4.12963	0.9239				16.5185	0.94888			16.5185	0.9454			16.5185
		4.13963	0.89437			4.13963	0.91317			4.13963	0.90495				8.27925	0.93413			8.27925	0.94348			8.27925	0.94347				4.13963	0.92742			4.13963	0.92212			4.13963	0.92407				16.5585	0.949			16.5585	0.94553			16.5585
		4.14963	0.8946			4.14963	0.91336			4.14963	0.90516				8.29925	0.93428			8.29925	0.94361			8.29925	0.9436				4.14963	0.92758			4.14963	0.92229			4.14963	0.92424				16.5985	0.94911			16.5985	0.94565			16.5985
		4.15963	0.89483			4.15963	0.91355			4.15963	0.90537				8.31925	0.93443			8.31925	0.94374			8.31925	0.94372				4.15963	0.92775			4.15963	0.92246			4.15963	0.92441				16.6385	0.94923			16.6385	0.94577			16.6385
		4.16962	0.89505			4.16962	0.91374			4.16962	0.90557				8.33925	0.93458			8.33925	0.94387			8.33925	0.94385				4.16962	0.92791			4.16962	0.92264			4.16962	0.92458				16.6785	0.94934			16.6785	0.9459			16.6785
		4.17962	0.89528			4.17962	0.91393			4.17962	0.90578				8.35925	0.93472			8.35925	0.94399			8.35925	0.94398				4.17962	0.92807			4.17962	0.92281			4.17962	0.92475				16.7185	0.94946			16.7185	0.94602			16.7185
		4.18962	0.8955			4.18962	0.91411			4.18962	0.90598				8.37925	0.93487			8.37925	0.94412			8.37925	0.9441				4.18962	0.92823			4.18962	0.92298			4.18962	0.92491				16.7585	0.94957			16.7585	0.94614			16.7585
		4.19962	0.89572			4.19962	0.9143			4.19962	0.90618				8.39924	0.93501			8.39924	0.94424			8.39924	0.94423				4.19962	0.92839			4.19962	0.92315			4.19962	0.92508				16.7985	0.94969			16.7985	0.94626			16.7985
		4.20962	0.89594			4.20962	0.91449			4.20962	0.90638				8.41924	0.93516			8.41924	0.94437			8.41924	0.94436				4.20962	0.92854			4.20962	0.92331			4.20962	0.92524				16.8385	0.9498			16.8385	0.94638			16.8385
		4.21962	0.89617			4.21962	0.91467			4.21962	0.90659				8.43924	0.9353			8.43924	0.94449			8.43924	0.94448				4.21962	0.9287			4.21962	0.92348			4.21962	0.92541				16.8785	0.94991			16.8785	0.9465			16.8785
		4.22962	0.89639			4.22962	0.91486			4.22962	0.90679				8.45924	0.93545			8.45924	0.94462			8.45924	0.9446				4.22962	0.92886			4.22962	0.92365			4.22962	0.92557				16.9185	0.95003			16.9185	0.94662			16.9185
		4.23962	0.8966			4.23962	0.91504			4.23962	0.90699				8.47924	0.93559			8.47924	0.94474			8.47924	0.94473				4.23962	0.92901			4.23962	0.92382			4.23962	0.92573				16.9585	0.95014			16.9585	0.94674			16.9585
		4.24962	0.89682			4.24962	0.91522			4.24962	0.90718				8.49923	0.93573			8.49923	0.94486			8.49923	0.94485				4.24962	0.92917			4.24962	0.92398			4.24962	0.92589				16.9985	0.95025			16.9985	0.94686			16.9985
		4.25962	0.89704			4.25962	0.91541			4.25962	0.90738				8.51923	0.93587			8.51923	0.94499			8.51923	0.94497				4.25962	0.92932			4.25962	0.92415			4.25962	0.92605				17.0385	0.95036			17.0385	0.94698			17.0385
		4.26962	0.89726			4.26962	0.91559			4.26962	0.90758				8.53923	0.93601			8.53923	0.94511			8.53923	0.94509				4.26962	0.92948			4.26962	0.92431			4.26962	0.92621				17.0785	0.95047			17.0785	0.9471			17.0785
		4.27961	0.89747			4.27961	0.91577			4.27961	0.90777				8.55923	0.93615			8.55923	0.94523			8.55923	0.94522				4.27961	0.92963			4.27961	0.92447			4.27961	0.92637				17.1185	0.95058			17.1185	0.94721			17.1185
		4.28961	0.89769			4.28961	0.91595			4.28961	0.90797				8.57923	0.93629			8.57923	0.94535			8.57923	0.94534				4.28961	0.92978			4.28961	0.92464			4.28961	0.92653				17.1584	0.95069			17.1584	0.94733			17.1584
		4.29961	0.8979			4.29961	0.91613			4.29961	0.90816				8.59923	0.93643			8.59923	0.94547			8.59923	0.94546				4.29961	0.92993			4.29961	0.9248			4.29961	0.92669				17.1985	0.9508			17.1985	0.94745			17.1985
		4.30961	0.89811			4.30961	0.9163			4.30961	0.90836				8.61922	0.93657			8.61922	0.94559			8.61922	0.94558				4.30961	0.93009			4.30961	0.92496			4.30961	0.92685				17.2385	0.95091			17.2385	0.94756			17.2385
		4.31961	0.89832			4.31961	0.91648			4.31961	0.90855				8.63922	0.93671			8.63922	0.94571			8.63922	0.9457				4.31961	0.93024			4.31961	0.92512			4.31961	0.92701				17.2784	0.95102			17.2784	0.94768			17.2784
		4.32961	0.89854			4.32961	0.91666			4.32961	0.90874				8.65922	0.93684			8.65922	0.94583			8.65922	0.94581				4.32961	0.93039			4.32961	0.92528			4.32961	0.92716				17.3184	0.95112			17.3184	0.94779			17.3184
		4.33961	0.89875			4.33961	0.91684			4.33961	0.90893				8.67922	0.93698			8.67922	0.94595			8.67922	0.94593				4.33961	0.93053			4.33961	0.92544			4.33961	0.92732				17.3584	0.95123			17.3584	0.94791			17.3584
		4.34961	0.89896			4.34961	0.91701			4.34961	0.90912				8.69922	0.93711			8.69922	0.94606			8.69922	0.94605				4.34961	0.93068			4.34961	0.9256			4.34961	0.92747				17.3984	0.95134			17.3984	0.94802			17.3984
		4.35961	0.89916			4.35961	0.91718			4.35961	0.90931				8.71921	0.93725			8.71921	0.94618			8.71921	0.94617				4.35961	0.93083			4.35961	0.92576			4.35961	0.92763				17.4384	0.95144			17.4384	0.94813			17.4384
		4.36961	0.89937			4.36961	0.91736			4.36961	0.9095				8.73921	0.93738			8.73921	0.9463			8.73921	0.94628				4.36961	0.93098			4.36961	0.92591			4.36961	0.92778				17.4784	0.95155			17.4784	0.94825			17.4784
		4.37961	0.89958			4.37961	0.91753			4.37961	0.90969				8.75921	0.93752			8.75921	0.94641			8.75921	0.9464				4.37961	0.93113			4.37961	0.92607			4.37961	0.92793				17.5184	0.95166			17.5184	0.94836			17.5184
		4.3896	0.89978			4.3896	0.9177			4.3896	0.90988				8.77921	0.93765			8.77921	0.94653			8.77921	0.94651				4.3896	0.93127			4.3896	0.92623			4.3896	0.92809				17.5584	0.95176			17.5584	0.94847			17.5584
		4.3996	0.89999			4.3996	0.91788			4.3996	0.91006				8.79921	0.93778			8.79921	0.94664			8.79921	0.94663				4.3996	0.93142			4.3996	0.92638			4.3996	0.92824				17.5984	0.95187			17.5984	0.94858			17.5984
		4.4096	0.90019			4.4096	0.91805			4.4096	0.91025				8.81921	0.93792			8.81921	0.94676			8.81921	0.94674				4.4096	0.93156			4.4096	0.92654			4.4096	0.92839				17.6384	0.95197			17.6384	0.94869			17.6384
		4.4196	0.9004			4.4196	0.91822			4.4196	0.91043				8.8392	0.93805			8.8392	0.94687			8.8392	0.94686				4.4196	0.93171			4.4196	0.92669			4.4196	0.92854				17.6784	0.95207			17.6784	0.9488			17.6784
		4.4296	0.9006			4.4296	0.91839			4.4296	0.91062				8.8592	0.93818			8.8592	0.94699			8.8592	0.94697				4.4296	0.93185			4.4296	0.92684			4.4296	0.92869				17.7184	0.95218			17.7184	0.94891			17.7184
		4.4396	0.9008			4.4396	0.91856			4.4396	0.9108				8.8792	0.93831			8.8792	0.9471			8.8792	0.94709				4.4396	0.93199			4.4396	0.927			4.4396	0.92884				17.7584	0.95228			17.7584	0.94902			17.7584
		4.4496	0.901			4.4496	0.91872			4.4496	0.91098				8.8992	0.93844			8.8992	0.94721			8.8992	0.9472				4.4496	0.93214			4.4496	0.92715			4.4496	0.92899				17.7984	0.95238			17.7984	0.94913			17.7984
		4.4596	0.9012			4.4596	0.91889			4.4596	0.91117				8.9192	0.93857			8.9192	0.94732			8.9192	0.94731				4.4596	0.93228			4.4596	0.9273			4.4596	0.92914				17.8384	0.95248			17.8384	0.94924			17.8384
		4.4696	0.9014			4.4696	0.91906			4.4696	0.91135				8.93919	0.9387			8.93919	0.94743			8.93919	0.94742				4.4696	0.93242			4.4696	0.92745			4.4696	0.92928				17.8784	0.95258			17.8784	0.94934			17.8784
		4.4796	0.9016			4.4796	0.91922			4.4796	0.91153				8.95919	0.93883			8.95919	0.94755			8.95919	0.94753				4.4796	0.93256			4.4796	0.9276			4.4796	0.92943				17.9184	0.95268			17.9184	0.94945			17.9184
		4.4896	0.9018			4.4896	0.91939			4.4896	0.91171				8.97919	0.93896			8.97919	0.94766			8.97919	0.94764				4.4896	0.9327			4.4896	0.92775			4.4896	0.92958				17.9584	0.95278			17.9584	0.94956			17.9584
		4.49959	0.90199			4.49959	0.91955			4.49959	0.91189				8.99919	0.93908			8.99919	0.94777			8.99919	0.94775				4.49959	0.93284			4.49959	0.9279			4.49959	0.92972				17.9984	0.95288			17.9984	0.94967			17.9984
		4.50959	0.90219			4.50959	0.91972			4.50959	0.91206				9.01919	0.93921			9.01919	0.94788			9.01919	0.94786				4.50959	0.93298			4.50959	0.92805			4.50959	0.92987				18.0384	0.95298			18.0384	0.94977			18.0384
		4.51959	0.90238			4.51959	0.91988			4.51959	0.91224				9.03919	0.93934			9.03919	0.94799			9.03919	0.94797				4.51959	0.93312			4.51959	0.9282			4.51959	0.93001				18.0784	0.95308			18.0784	0.94988			18.0784
		4.52959	0.90258			4.52959	0.92004			4.52959	0.91242				9.05918	0.93946			9.05918	0.94809			9.05918	0.94808				4.52959	0.93325			4.52959	0.92834			4.52959	0.93015				18.1184	0.95318			18.1184	0.94998			18.1184
		4.53959	0.90277			4.53959	0.92021			4.53959	0.91259				9.07918	0.93959			9.07918	0.9482			9.07918	0.94819				4.53959	0.93339			4.53959	0.92849			4.53959	0.9303				18.1584	0.95328			18.1584	0.95009			18.1584
		4.54959	0.90297			4.54959	0.92037			4.54959	0.91277				9.09918	0.93971			9.09918	0.94831			9.09918	0.9483				4.54959	0.93353			4.54959	0.92864			4.54959	0.93044				18.1984	0.95338			18.1984	0.95019			18.1984
		4.55959	0.90316			4.55959	0.92053			4.55959	0.91294				9.11918	0.93984			9.11918	0.94842			9.11918	0.94841				4.55959	0.93366			4.55959	0.92878			4.55959	0.93058				18.2384	0.95348			18.2384	0.95029			18.2384
		4.56959	0.90335			4.56959	0.92069			4.56959	0.91312				9.13918	0.93996			9.13918	0.94853			9.13918	0.94851				4.56959	0.9338			4.56959	0.92893			4.56959	0.93072				18.2783	0.95357			18.2783	0.9504			18.2783
		4.57959	0.90354			4.57959	0.92085			4.57959	0.91329				9.15917	0.94008			9.15917	0.94863			9.15917	0.94862				4.57959	0.93393			4.57959	0.92907			4.57959	0.93086				18.3183	0.95367			18.3183	0.9505			18.3183
		4.58959	0.90373			4.58959	0.92101			4.58959	0.91346				9.17917	0.94021			9.17917	0.94874			9.17917	0.94873				4.58959	0.93407			4.58959	0.92921			4.58959	0.931				18.3584	0.95377			18.3584	0.9506			18.3584
		4.59959	0.90392			4.59959	0.92117			4.59959	0.91364				9.19917	0.94033			9.19917	0.94884			9.19917	0.94883				4.59959	0.9342			4.59959	0.92936			4.59959	0.93114				18.3983	0.95386			18.3983	0.95071			18.3983
		4.60958	0.90411			4.60958	0.92132			4.60958	0.91381				9.21917	0.94045			9.21917	0.94895			9.21917	0.94894				4.60958	0.93434			4.60958	0.9295			4.60958	0.93128				18.4383	0.95396			18.4383	0.95081			18.4383
		4.61958	0.9043			4.61958	0.92148			4.61958	0.91398				9.23917	0.94057			9.23917	0.94905			9.23917	0.94904				4.61958	0.93447			4.61958	0.92964			4.61958	0.93142				18.4783	0.95405			18.4783	0.95091			18.4783
		4.62958	0.90448			4.62958	0.92164			4.62958	0.91415				9.25917	0.94069			9.25917	0.94916			9.25917	0.94915				4.62958	0.9346			4.62958	0.92978			4.62958	0.93156				18.5183	0.95415			18.5183	0.95101			18.5183
		4.63958	0.90467			4.63958	0.92179			4.63958	0.91432				9.27916	0.94081			9.27916	0.94926			9.27916	0.94925				4.63958	0.93473			4.63958	0.92992			4.63958	0.9317				18.5583	0.95424			18.5583	0.95111			18.5583
		4.64958	0.90485			4.64958	0.92195			4.64958	0.91449				9.29916	0.94093			9.29916	0.94937			9.29916	0.94935				4.64958	0.93486			4.64958	0.93006			4.64958	0.93183				18.5983	0.95433			18.5983	0.95121			18.5983
		4.65958	0.90504			4.65958	0.9221			4.65958	0.91465				9.31916	0.94105			9.31916	0.94947			9.31916	0.94946				4.65958	0.93499			4.65958	0.9302			4.65958	0.93197				18.6383	0.95443			18.6383	0.95131			18.6383
		4.66958	0.90522			4.66958	0.92225			4.66958	0.91482				9.33916	0.94117			9.33916	0.94957			9.33916	0.94956				4.66958	0.93513			4.66958	0.93034			4.66958	0.93211				18.6783	0.95452			18.6783	0.95141			18.6783
		4.67958	0.90541			4.67958	0.92241			4.67958	0.91499				9.35916	0.94129			9.35916	0.94967			9.35916	0.94966				4.67958	0.93525			4.67958	0.93048			4.67958	0.93224				18.7183	0.95461			18.7183	0.95151			18.7183
		4.68958	0.90559			4.68958	0.92256			4.68958	0.91515				9.37915	0.94141			9.37915	0.94978			9.37915	0.94976				4.68958	0.93538			4.68958	0.93062			4.68958	0.93238				18.7583	0.95471			18.7583	0.95161			18.7583
		4.69958	0.90577			4.69958	0.92271			4.69958	0.91532				9.39915	0.94152			9.39915	0.94988			9.39915	0.94987				4.69958	0.93551			4.69958	0.93076			4.69958	0.93251				18.7983	0.9548			18.7983	0.9517			18.7983
		4.70958	0.90595			4.70958	0.92286			4.70958	0.91548				9.41915	0.94164			9.41915	0.94998			9.41915	0.94997				4.70958	0.93564			4.70958	0.93089			4.70958	0.93264				18.8383	0.95489			18.8383	0.9518			18.8383
		4.71957	0.90613			4.71957	0.92302			4.71957	0.91565				9.43915	0.94176			9.43915	0.95008			9.43915	0.95007				4.71957	0.93577			4.71957	0.93103			4.71957	0.93278				18.8783	0.95498			18.8783	0.9519			18.8783
		4.72957	0.90631			4.72957	0.92317			4.72957	0.91581				9.45915	0.94187			9.45915	0.95018			9.45915	0.95017				4.72957	0.9359			4.72957	0.93116			4.72957	0.93291				18.9183	0.95507			18.9183	0.952			18.9183
		4.73957	0.90649			4.73957	0.92332			4.73957	0.91597				9.47915	0.94199			9.47915	0.95028			9.47915	0.95027				4.73957	0.93602			4.73957	0.9313			4.73957	0.93304				18.9583	0.95516			18.9583	0.95209			18.9583
		4.74957	0.90667			4.74957	0.92346			4.74957	0.91613				9.49914	0.9421			9.49914	0.95038			9.49914	0.95037				4.74957	0.93615			4.74957	0.93143			4.74957	0.93317				18.9983	0.95525			18.9983	0.95219			18.9983
		4.75957	0.90685			4.75957	0.92361			4.75957	0.9163				9.51914	0.94222			9.51914	0.95048			9.51914	0.95047				4.75957	0.93627			4.75957	0.93157			4.75957	0.9333				19.0383	0.95534			19.0383	0.95228			19.0383
		4.76957	0.90702			4.76957	0.92376			4.76957	0.91646				9.53914	0.94233			9.53914	0.95058			9.53914	0.95056				4.76957	0.9364			4.76957	0.9317			4.76957	0.93343				19.0783	0.95543			19.0783	0.95238			19.0783
		4.77957	0.9072			4.77957	0.92391			4.77957	0.91662				9.55914	0.94245			9.55914	0.95068			9.55914	0.95066				4.77957	0.93652			4.77957	0.93184			4.77957	0.93356				19.1183	0.95552			19.1183	0.95247			19.1183
		4.78957	0.90738			4.78957	0.92405			4.78957	0.91678				9.57914	0.94256			9.57914	0.95077			9.57914	0.95076				4.78957	0.93665			4.78957	0.93197			4.78957	0.93369				19.1583	0.95561			19.1583	0.95257			19.1583
		4.79957	0.90755			4.79957	0.9242			4.79957	0.91694				9.59914	0.94267			9.59914	0.95087			9.59914	0.95086				4.79957	0.93677			4.79957	0.9321			4.79957	0.93382				19.1983	0.9557			19.1983	0.95266			19.1983
		4.80957	0.90773			4.80957	0.92435			4.80957	0.91709				9.61913	0.94278			9.61913	0.95097			9.61913	0.95096				4.80957	0.93689			4.80957	0.93223			4.80957	0.93395				19.2383	0.95579			19.2383	0.95276			19.2383
		4.81957	0.9079			4.81957	0.92449			4.81957	0.91725				9.63913	0.9429			9.63913	0.95106			9.63913	0.95105				4.81957	0.93702			4.81957	0.93236			4.81957	0.93408				19.2783	0.95587			19.2783	0.95285			19.2783
		4.82956	0.90807			4.82956	0.92464			4.82956	0.91741				9.65913	0.94301			9.65913	0.95116			9.65913	0.95115				4.82956	0.93714			4.82956	0.93249			4.82956	0.93421				19.3183	0.95596			19.3183	0.95294			19.3183
		4.83956	0.90825			4.83956	0.92478			4.83956	0.91757				9.67913	0.94312			9.67913	0.95126			9.67913	0.95125				4.83956	0.93726			4.83956	0.93262			4.83956	0.93433				19.3583	0.95605			19.3583	0.95303			19.3583
		4.84956	0.90842			4.84956	0.92492			4.84956	0.91772				9.69913	0.94323			9.69913	0.95135			9.69913	0.95134				4.84956	0.93738			4.84956	0.93275			4.84956	0.93446				19.3983	0.95614			19.3983	0.95313			19.3983
		4.85956	0.90859			4.85956	0.92507			4.85956	0.91788				9.71912	0.94334			9.71912	0.95145			9.71912	0.95144				4.85956	0.9375			4.85956	0.93288			4.85956	0.93459				19.4383	0.95622			19.4383	0.95322			19.4383
		4.86956	0.90876			4.86956	0.92521			4.86956	0.91803				9.73912	0.94345			9.73912	0.95154			9.73912	0.95153				4.86956	0.93762			4.86956	0.93301			4.86956	0.93471				19.4782	0.95631			19.4782	0.95331			19.4782
		4.87956	0.90893			4.87956	0.92535			4.87956	0.91819				9.75912	0.94356			9.75912	0.95164			9.75912	0.95163				4.87956	0.93774			4.87956	0.93314			4.87956	0.93484				19.5182	0.95639			19.5182	0.9534			19.5182
		4.88956	0.9091			4.88956	0.92549			4.88956	0.91834				9.77912	0.94367			9.77912	0.95173			9.77912	0.95172				4.88956	0.93786			4.88956	0.93327			4.88956	0.93496				19.5582	0.95648			19.5582	0.95349			19.5582
		4.89956	0.90927			4.89956	0.92563			4.89956	0.91849				9.79912	0.94378			9.79912	0.95183			9.79912	0.95181				4.89956	0.93798			4.89956	0.93339			4.89956	0.93509				19.5982	0.95656			19.5982	0.95358			19.5982
		4.90956	0.90944			4.90956	0.92577			4.90956	0.91865				9.81912	0.94388			9.81912	0.95192			9.81912	0.95191				4.90956	0.9381			4.90956	0.93352			4.90956	0.93521				19.6382	0.95665			19.6382	0.95367			19.6382
		4.91956	0.9096			4.91956	0.92591			4.91956	0.9188				9.83911	0.94399			9.83911	0.95201			9.83911	0.952				4.91956	0.93822			4.91956	0.93365			4.91956	0.93533				19.6782	0.95673			19.6782	0.95376			19.6782
		4.92956	0.90977			4.92956	0.92605			4.92956	0.91895				9.85911	0.9441			9.85911	0.9521			9.85911	0.95209				4.92956	0.93834			4.92956	0.93377			4.92956	0.93546				19.7182	0.95682			19.7182	0.95385			19.7182
		4.93955	0.90994			4.93955	0.92619			4.93955	0.9191				9.87911	0.94421			9.87911	0.9522			9.87911	0.95218				4.93955	0.93845			4.93955	0.9339			4.93955	0.93558				19.7582	0.9569			19.7582	0.95394			19.7582
		4.94955	0.9101			4.94955	0.92633			4.94955	0.91925				9.89911	0.94431			9.89911	0.95229			9.89911	0.95228				4.94955	0.93857			4.94955	0.93402			4.94955	0.9357				19.7982	0.95698			19.7982	0.95403			19.7982
		4.95955	0.91027			4.95955	0.92647			4.95955	0.9194				9.91911	0.94442			9.91911	0.95238			9.91911	0.95237				4.95955	0.93869			4.95955	0.93415			4.95955	0.93582				19.8382	0.95707			19.8382	0.95412			19.8382
		4.96955	0.91043			4.96955	0.9266			4.96955	0.91955				9.9391	0.94452			9.9391	0.95247			9.9391	0.95246				4.96955	0.9388			4.96955	0.93427			4.96955	0.93594				19.8782	0.95715			19.8782	0.95421			19.8782
		4.97955	0.9106			4.97955	0.92674			4.97955	0.9197				9.9591	0.94463			9.9591	0.95256			9.9591	0.95255				4.97955	0.93892			4.97955	0.93439			4.97955	0.93606				19.9182	0.95723			19.9182	0.95429			19.9182
		4.98955	0.91076			4.98955	0.92688			4.98955	0.91985				9.9791	0.94473			9.9791	0.95265			9.9791	0.95264				4.98955	0.93903			4.98955	0.93452			4.98955	0.93618				19.9582	0.95731			19.9582	0.95438			19.9582
		4.99955	0.91092			4.99955	0.92701			4.99955	0.91999				9.9991	0.94484			9.9991	0.95274			9.9991	0.95273				4.99955	0.93915			4.99955	0.93464			4.99955	0.9363				19.9982	0.9574			19.9982	0.95447			19.9982
		5.00955	0.91108			5.00955	0.92715			5.00955	0.92014				10.0191	0.94494			10.0191	0.95283			10.0191	0.95282				5.00955	0.93926			5.00955	0.93476			5.00955	0.93642				20.0382	0.95748			20.0382	0.95456			20.0382
		5.01955	0.91124			5.01955	0.92728			5.01955	0.92029				10.0391	0.94505			10.0391	0.95292			10.0391	0.95291				5.01955	0.93937			5.01955	0.93488			5.01955	0.93654				20.0782	0.95756			20.0782	0.95464			20.0782
		5.02955	0.91141			5.02955	0.92742			5.02955	0.92043				10.0591	0.94515			10.0591	0.95301			10.0591	0.953				5.02955	0.93949			5.02955	0.935			5.02955	0.93666				20.1182	0.95764			20.1182	0.95473			20.1182
		5.03955	0.91157			5.03955	0.92755			5.03955	0.92058				10.0791	0.94525			10.0791	0.9531			10.0791	0.95309				5.03955	0.9396			5.03955	0.93512			5.03955	0.93677				20.1582	0.95772			20.1582	0.95481			20.1582
		5.04955	0.91172			5.04955	0.92768			5.04955	0.92072				10.0991	0.94535			10.0991	0.95319			10.0991	0.95318				5.04955	0.93971			5.04955	0.93524			5.04955	0.93689				20.1982	0.9578			20.1982	0.9549			20.1982
		5.05954	0.91188			5.05954	0.92781			5.05954	0.92087				10.1191	0.94546			10.1191	0.95328			10.1191	0.95327				5.05954	0.93982			5.05954	0.93536			5.05954	0.93701				20.2382	0.95788			20.2382	0.95498			20.2382
		5.06954	0.91204			5.06954	0.92795			5.06954	0.92101				10.1391	0.94556			10.1391	0.95337			10.1391	0.95335				5.06954	0.93994			5.06954	0.93548			5.06954	0.93713				20.2782	0.95796			20.2782	0.95507			20.2782
		5.07954	0.9122			5.07954	0.92808			5.07954	0.92115				10.1591	0.94566			10.1591	0.95345			10.1591	0.95344				5.07954	0.94005			5.07954	0.9356			5.07954	0.93724				20.3182	0.95804			20.3182	0.95515			20.3182
		5.08954	0.91236			5.08954	0.92821			5.08954	0.9213				10.1791	0.94576			10.1791	0.95354			10.1791	0.95353				5.08954	0.94016			5.08954	0.93572			5.08954	0.93736				20.3582	0.95812			20.3582	0.95524			20.3582
		5.09954	0.91251			5.09954	0.92834			5.09954	0.92144				10.1991	0.94586			10.1991	0.95363			10.1991	0.95362				5.09954	0.94027			5.09954	0.93584			5.09954	0.93747				20.3982	0.9582			20.3982	0.95532			20.3982
		5.10954	0.91267			5.10954	0.92847			5.10954	0.92158				10.2191	0.94596			10.2191	0.95371			10.2191	0.9537				5.10954	0.94038			5.10954	0.93596			5.10954	0.93759				20.4382	0.95827			20.4382	0.95541			20.4382
		5.11954	0.91283			5.11954	0.9286			5.11954	0.92172				10.2391	0.94606			10.2391	0.9538			10.2391	0.95379				5.11954	0.94049			5.11954	0.93607			5.11954	0.9377				20.4781	0.95835			20.4781	0.95549			20.4781
		5.12954	0.91298			5.12954	0.92873			5.12954	0.92186				10.2591	0.94616			10.2591	0.95389			10.2591	0.95387				5.12954	0.9406			5.12954	0.93619			5.12954	0.93781				20.5181	0.95843			20.5181	0.95557			20.5181
		5.13954	0.91314			5.13954	0.92886			5.13954	0.922				10.2791	0.94626			10.2791	0.95397			10.2791	0.95396				5.13954	0.94071			5.13954	0.93631			5.13954	0.93793				20.5582	0.95851			20.5582	0.95565			20.5582
		5.14954	0.91329			5.14954	0.92899			5.14954	0.92214				10.2991	0.94636			10.2991	0.95406			10.2991	0.95404				5.14954	0.94081			5.14954	0.93642			5.14954	0.93804				20.5981	0.95858			20.5981	0.95574			20.5981
		5.15954	0.91344			5.15954	0.92911			5.15954	0.92228				10.3191	0.94646			10.3191	0.95414			10.3191	0.95413				5.15954	0.94092			5.15954	0.93654			5.15954	0.93815				20.6381	0.95866			20.6381	0.95582			20.6381
		5.16953	0.9136			5.16953	0.92924			5.16953	0.92242				10.3391	0.94656			10.3391	0.95423			10.3391	0.95421				5.16953	0.94103			5.16953	0.93665			5.16953	0.93827				20.6781	0.95874			20.6781	0.9559			20.6781
		5.17953	0.91375			5.17953	0.92937			5.17953	0.92256				10.3591	0.94665			10.3591	0.95431			10.3591	0.9543				5.17953	0.94114			5.17953	0.93677			5.17953	0.93838				20.7181	0.95881			20.7181	0.95598			20.7181
		5.18953	0.9139			5.18953	0.9295			5.18953	0.9227				10.3791	0.94675			10.3791	0.95439			10.3791	0.95438				5.18953	0.94124			5.18953	0.93688			5.18953	0.93849				20.7581	0.95889			20.7581	0.95606			20.7581
		5.19953	0.91405			5.19953	0.92962			5.19953	0.92283				10.3991	0.94685			10.3991	0.95448			10.3991	0.95447				5.19953	0.94135			5.19953	0.93699			5.19953	0.9386				20.7981	0.95897			20.7981	0.95614			20.7981
		5.20953	0.9142			5.20953	0.92975			5.20953	0.92297				10.4191	0.94694			10.4191	0.95456			10.4191	0.95455				5.20953	0.94146			5.20953	0.93711			5.20953	0.93871				20.8381	0.95904			20.8381	0.95622			20.8381
		5.21953	0.91435			5.21953	0.92987			5.21953	0.92311				10.4391	0.94704			10.4391	0.95464			10.4391	0.95463				5.21953	0.94156			5.21953	0.93722			5.21953	0.93882				20.8781	0.95912			20.8781	0.9563			20.8781
		5.22953	0.9145			5.22953	0.93			5.22953	0.92324				10.4591	0.94714			10.4591	0.95473			10.4591	0.95472				5.22953	0.94167			5.22953	0.93733			5.22953	0.93893				20.9181	0.95919			20.9181	0.95638			20.9181
		5.23953	0.91465			5.23953	0.93012			5.23953	0.92338				10.4791	0.94723			10.4791	0.95481			10.4791	0.9548				5.23953	0.94177			5.23953	0.93745			5.23953	0.93904				20.9581	0.95927			20.9581	0.95646			20.9581
		5.24953	0.9148			5.24953	0.93024			5.24953	0.92351				10.4991	0.94733			10.4991	0.95489			10.4991	0.95488				5.24953	0.94188			5.24953	0.93756			5.24953	0.93915				20.9981	0.95934			20.9981	0.95654			20.9981
		5.25953	0.91495			5.25953	0.93037			5.25953	0.92365				10.5191	0.94742			10.5191	0.95497			10.5191	0.95496				5.25953	0.94198			5.25953	0.93767			5.25953	0.93926				21.0381	0.95942			21.0381	0.95662			21.0381
		5.26953	0.9151			5.26953	0.93049			5.26953	0.92378				10.539	0.94752			10.539	0.95506			10.539	0.95504				5.26953	0.94208			5.26953	0.93778			5.26953	0.93937				21.0781	0.95949			21.0781	0.9567			21.0781
		5.27952	0.91524			5.27952	0.93061			5.27952	0.92391				10.559	0.94761			10.559	0.95514			10.559	0.95513				5.27952	0.94219			5.27952	0.93789			5.27952	0.93947				21.1181	0.95956			21.1181	0.95678			21.1181
		5.28952	0.91539			5.28952	0.93074			5.28952	0.92405				10.5791	0.9477			10.5791	0.95522			10.5791	0.95521				5.28952	0.94229			5.28952	0.938			5.28952	0.93958				21.1581	0.95964			21.1581	0.95686			21.1581
		5.29952	0.91554			5.29952	0.93086			5.29952	0.92418				10.5991	0.9478			10.5991	0.9553			10.5991	0.95529				5.29952	0.94239			5.29952	0.93811			5.29952	0.93969				21.1981	0.95971			21.1981	0.95694			21.1981
		5.30952	0.91568			5.30952	0.93098			5.30952	0.92431				10.619	0.94789			10.619	0.95538			10.619	0.95537				5.30952	0.94249			5.30952	0.93822			5.30952	0.9398				21.2381	0.95978			21.2381	0.95701			21.2381
		5.31952	0.91583			5.31952	0.9311			5.31952	0.92444				10.639	0.94798			10.639	0.95546			10.639	0.95545				5.31952	0.9426			5.31952	0.93833			5.31952	0.9399				21.2781	0.95986			21.2781	0.95709			21.2781
		5.32952	0.91597			5.32952	0.93122			5.32952	0.92457				10.659	0.94808			10.659	0.95554			10.659	0.95553				5.32952	0.9427			5.32952	0.93844			5.32952	0.94001				21.3181	0.95993			21.3181	0.95717			21.3181
		5.33952	0.91612			5.33952	0.93134			5.33952	0.9247				10.679	0.94817			10.679	0.95562			10.679	0.95561				5.33952	0.9428			5.33952	0.93854			5.33952	0.94011				21.3581	0.96			21.3581	0.95724			21.3581
		5.34952	0.91626			5.34952	0.93146			5.34952	0.92483				10.699	0.94826			10.699	0.9557			10.699	0.95569				5.34952	0.9429			5.34952	0.93865			5.34952	0.94022				21.3981	0.96007			21.3981	0.95732			21.3981
		5.35952	0.9164			5.35952	0.93158			5.35952	0.92496				10.719	0.94835			10.719	0.95578			10.719	0.95577				5.35952	0.943			5.35952	0.93876			5.35952	0.94032				21.4381	0.96014			21.4381	0.9574			21.4381
		5.36952	0.91655			5.36952	0.9317			5.36952	0.92509				10.739	0.94844			10.739	0.95586			10.739	0.95584				5.36952	0.9431			5.36952	0.93887			5.36952	0.94043				21.4781	0.96021			21.4781	0.95747			21.4781
		5.37952	0.91669			5.37952	0.93182			5.37952	0.92522				10.759	0.94853			10.759	0.95593			10.759	0.95592				5.37952	0.9432			5.37952	0.93897			5.37952	0.94053				21.5181	0.96028			21.5181	0.95755			21.5181
		5.38951	0.91683			5.38951	0.93193			5.38951	0.92535				10.779	0.94862			10.779	0.95601			10.779	0.956				5.38951	0.9433			5.38951	0.93908			5.38951	0.94064				21.5581	0.96036			21.5581	0.95762			21.5581
		5.39951	0.91697			5.39951	0.93205			5.39951	0.92548				10.799	0.94871			10.799	0.95609			10.799	0.95608				5.39951	0.9434			5.39951	0.93919			5.39951	0.94074				21.5981	0.96043			21.5981	0.9577			21.5981
		5.40951	0.91711			5.40951	0.93217			5.40951	0.92561				10.819	0.9488			10.819	0.95617			10.819	0.95616				5.40951	0.9435			5.40951	0.93929			5.40951	0.94084				21.638	0.9605			21.638	0.95777			21.638
		5.41951	0.91725			5.41951	0.93228			5.41951	0.92573				10.839	0.94889			10.839	0.95624			10.839	0.95623				5.41951	0.9436			5.41951	0.9394			5.41951	0.94095				21.678	0.96057			21.678	0.95785			21.678
		5.42951	0.91739			5.42951	0.9324			5.42951	0.92586				10.859	0.94898			10.859	0.95632			10.859	0.95631				5.42951	0.94369			5.42951	0.9395			5.42951	0.94105				21.718	0.96064			21.718	0.95792			21.718
		5.43951	0.91753			5.43951	0.93252			5.43951	0.92598				10.879	0.94907			10.879	0.9564			10.879	0.95639				5.43951	0.94379			5.43951	0.93961			5.43951	0.94115				21.758	0.96071			21.758	0.958			21.758
		5.44951	0.91767			5.44951	0.93263			5.44951	0.92611				10.899	0.94916			10.899	0.95648			10.899	0.95646				5.44951	0.94389			5.44951	0.93971			5.44951	0.94125				21.798	0.96078			21.798	0.95807			21.798
		5.45951	0.91781			5.45951	0.93275			5.45951	0.92624				10.919	0.94925			10.919	0.95655			10.919	0.95654				5.45951	0.94399			5.45951	0.93981			5.45951	0.94135				21.838	0.96084			21.838	0.95814			21.838
		5.46951	0.91795			5.46951	0.93286			5.46951	0.92636				10.939	0.94934			10.939	0.95663			10.939	0.95662				5.46951	0.94408			5.46951	0.93992			5.46951	0.94145				21.878	0.96091			21.878	0.95822			21.878
		5.47951	0.91808			5.47951	0.93298			5.47951	0.92649				10.959	0.94943			10.959	0.9567			10.959	0.95669				5.47951	0.94418			5.47951	0.94002			5.47951	0.94155				21.918	0.96098			21.918	0.95829			21.918
		5.48951	0.91822			5.48951	0.93309			5.48951	0.92661				10.979	0.94951			10.979	0.95678			10.979	0.95677				5.48951	0.94427			5.48951	0.94012			5.48951	0.94165				21.958	0.96105			21.958	0.95836			21.958
		5.4995	0.91836			5.4995	0.9332			5.4995	0.92673				10.999	0.9496			10.999	0.95685			10.999	0.95684				5.4995	0.94437			5.4995	0.94023			5.4995	0.94175				21.998	0.96112			21.998	0.95844			21.998
		5.5095	0.91849			5.5095	0.93332			5.5095	0.92686				11.019	0.94969			11.019	0.95693			11.019	0.95692				5.5095	0.94447			5.5095	0.94033			5.5095	0.94185				22.038	0.96119			22.038	0.95851			22.038
		5.5195	0.91863			5.5195	0.93343			5.5195	0.92698				11.039	0.94977			11.039	0.957			11.039	0.95699				5.5195	0.94456			5.5195	0.94043			5.5195	0.94195				22.078	0.96125			22.078	0.95858			22.078
		5.5295	0.91876			5.5295	0.93354			5.5295	0.9271				11.059	0.94986			11.059	0.95708			11.059	0.95707				5.5295	0.94466			5.5295	0.94053			5.5295	0.94205				22.118	0.96132			22.118	0.95865			22.118
		5.5395	0.9189			5.5395	0.93365			5.5395	0.92722				11.079	0.94995			11.079	0.95715			11.079	0.95714				5.5395	0.94475			5.5395	0.94063			5.5395	0.94215				22.158	0.96139			22.158	0.95872			22.158
		5.5495	0.91903			5.5495	0.93377			5.5495	0.92735				11.099	0.95003			11.099	0.95723			11.099	0.95722				5.5495	0.94484			5.5495	0.94073			5.5495	0.94225				22.198	0.96145			22.198	0.9588			22.198
		5.5595	0.91917			5.5595	0.93388			5.5595	0.92747				11.119	0.95012			11.119	0.9573			11.119	0.95729				5.5595	0.94494			5.5595	0.94083			5.5595	0.94235				22.238	0.96152			22.238	0.95887			22.238
		5.5695	0.9193			5.5695	0.93399			5.5695	0.92759				11.139	0.9502			11.139	0.95737			11.139	0.95736				5.5695	0.94503			5.5695	0.94093			5.5695	0.94244				22.278	0.96159			22.278	0.95894			22.278
		5.5795	0.91943			5.5795	0.9341			5.5795	0.92771				11.159	0.95029			11.159	0.95745			11.159	0.95744				5.5795	0.94512			5.5795	0.94103			5.5795	0.94254				22.318	0.96165			22.318	0.95901			22.318
		5.5895	0.91957			5.5895	0.93421			5.5895	0.92783				11.179	0.95037			11.179	0.95752			11.179	0.95751				5.5895	0.94522			5.5895	0.94113			5.5895	0.94264				22.358	0.96172			22.358	0.95908			22.358
		5.5995	0.9197			5.5995	0.93432			5.5995	0.92795				11.199	0.95046			11.199	0.95759			11.199	0.95758				5.5995	0.94531			5.5995	0.94123			5.5995	0.94274				22.398	0.96179			22.398	0.95915			22.398
		5.60949	0.91983			5.60949	0.93443			5.60949	0.92807				11.219	0.95054			11.219	0.95766			11.219	0.95765				5.60949	0.9454			5.60949	0.94133			5.60949	0.94283				22.438	0.96185			22.438	0.95922			22.438
		5.61949	0.91996			5.61949	0.93454			5.61949	0.92819				11.239	0.95062			11.239	0.95774			11.239	0.95773				5.61949	0.94549			5.61949	0.94143			5.61949	0.94293				22.478	0.96192			22.478	0.95929			22.478
		5.62949	0.92009			5.62949	0.93465			5.62949	0.9283				11.259	0.95071			11.259	0.95781			11.259	0.9578				5.62949	0.94559			5.62949	0.94153			5.62949	0.94302				22.518	0.96198			22.518	0.95936			22.518
		5.63949	0.92022			5.63949	0.93475			5.63949	0.92842				11.279	0.95079			11.279	0.95788			11.279	0.95787				5.63949	0.94568			5.63949	0.94162			5.63949	0.94312				22.558	0.96205			22.558	0.95943			22.558
		5.64949	0.92035			5.64949	0.93486			5.64949	0.92854				11.299	0.95087			11.299	0.95795			11.299	0.95794				5.64949	0.94577			5.64949	0.94172			5.64949	0.94321				22.598	0.96211			22.598	0.9595			22.598
		5.65949	0.92048			5.65949	0.93497			5.65949	0.92866				11.319	0.95096			11.319	0.95802			11.319	0.95801				5.65949	0.94586			5.65949	0.94182			5.65949	0.94331				22.638	0.96218			22.638	0.95956			22.638
		5.66949	0.92061			5.66949	0.93508			5.66949	0.92877				11.339	0.95104			11.339	0.95809			11.339	0.95808				5.66949	0.94595			5.66949	0.94191			5.66949	0.9434				22.678	0.96224			22.678	0.95963			22.678
		5.67949	0.92074			5.67949	0.93518			5.67949	0.92889				11.359	0.95112			11.359	0.95816			11.359	0.95815				5.67949	0.94604			5.67949	0.94201			5.67949	0.9435				22.7179	0.9623			22.7179	0.9597			22.7179
		5.68949	0.92087			5.68949	0.93529			5.68949	0.92901				11.379	0.9512			11.379	0.95823			11.379	0.95822				5.68949	0.94613			5.68949	0.94211			5.68949	0.94359				22.758	0.96237			22.758	0.95977			22.758
		5.69949	0.921			5.69949	0.9354			5.69949	0.92912				11.399	0.95128			11.399	0.9583			11.399	0.95829				5.69949	0.94622			5.69949	0.9422			5.69949	0.94368				22.798	0.96243			22.798	0.95984			22.798
		5.70949	0.92112			5.70949	0.9355			5.70949	0.92924				11.419	0.95136			11.419	0.95837			11.419	0.95836				5.70949	0.94631			5.70949	0.9423			5.70949	0.94378				22.8379	0.96249			22.8379	0.9599			22.8379
		5.71948	0.92125			5.71948	0.93561			5.71948	0.92935				11.439	0.95144			11.439	0.95844			11.439	0.95843				5.71948	0.9464			5.71948	0.94239			5.71948	0.94387				22.8779	0.96256			22.8779	0.95997			22.8779
		5.72948	0.92138			5.72948	0.93571			5.72948	0.92947				11.459	0.95153			11.459	0.95851			11.459	0.9585				5.72948	0.94648			5.72948	0.94249			5.72948	0.94396				22.9179	0.96262			22.9179	0.96004			22.9179
		5.73948	0.9215			5.73948	0.93582			5.73948	0.92958				11.479	0.95161			11.479	0.95858			11.479	0.95857				5.73948	0.94657			5.73948	0.94258			5.73948	0.94405				22.9579	0.96268			22.9579	0.96011			22.9579
		5.74948	0.92163			5.74948	0.93592			5.74948	0.92969				11.499	0.95169			11.499	0.95865			11.499	0.95864				5.74948	0.94666			5.74948	0.94268			5.74948	0.94415				22.9979	0.96275			22.9979	0.96017			22.9979
		5.75948	0.92175			5.75948	0.93603			5.75948	0.92981				11.519	0.95177			11.519	0.95872			11.519	0.95871				5.75948	0.94675			5.75948	0.94277			5.75948	0.94424				23.0379	0.96281			23.0379	0.96024			23.0379
		5.76948	0.92188			5.76948	0.93613			5.76948	0.92992				11.539	0.95185			11.539	0.95879			11.539	0.95878				5.76948	0.94684			5.76948	0.94286			5.76948	0.94433				23.0779	0.96287			23.0779	0.9603			23.0779
		5.77948	0.922			5.77948	0.93623			5.77948	0.93003				11.559	0.95192			11.559	0.95886			11.559	0.95885				5.77948	0.94692			5.77948	0.94296			5.77948	0.94442				23.1179	0.96293			23.1179	0.96037			23.1179
		5.78948	0.92213			5.78948	0.93634			5.78948	0.93015				11.579	0.952			11.579	0.95893			11.579	0.95892				5.78948	0.94701			5.78948	0.94305			5.78948	0.94451				23.1579	0.96299			23.1579	0.96044			23.1579
		5.79948	0.92225			5.79948	0.93644			5.79948	0.93026				11.599	0.95208			11.599	0.95899			11.599	0.95898				5.79948	0.9471			5.79948	0.94314			5.79948	0.9446				23.1979	0.96305			23.1979	0.9605			23.1979
		5.80948	0.92238			5.80948	0.93654			5.80948	0.93037				11.6189	0.95216			11.6189	0.95906			11.6189	0.95905				5.80948	0.94718			5.80948	0.94323			5.80948	0.94469				23.2379	0.96312			23.2379	0.96057			23.2379
		5.81948	0.9225			5.81948	0.93664			5.81948	0.93048				11.6389	0.95224			11.6389	0.95913			11.6389	0.95912				5.81948	0.94727			5.81948	0.94333			5.81948	0.94478				23.2779	0.96318			23.2779	0.96063			23.2779
		5.82947	0.92262			5.82947	0.93675			5.82947	0.93059				11.659	0.95232			11.659	0.9592			11.659	0.95919				5.82947	0.94735			5.82947	0.94342			5.82947	0.94487				23.3179	0.96324			23.3179	0.9607			23.3179
		5.83947	0.92274			5.83947	0.93685			5.83947	0.9307				11.679	0.95239			11.679	0.95926			11.679	0.95925				5.83947	0.94744			5.83947	0.94351			5.83947	0.94496				23.3579	0.9633			23.3579	0.96076			23.3579
		5.84947	0.92287			5.84947	0.93695			5.84947	0.93081				11.6989	0.95247			11.6989	0.95933			11.6989	0.95932				5.84947	0.94752			5.84947	0.9436			5.84947	0.94505				23.3979	0.96336			23.3979	0.96083			23.3979
		5.85947	0.92299			5.85947	0.93705			5.85947	0.93092				11.7189	0.95255			11.7189	0.9594			11.7189	0.95939				5.85947	0.94761			5.85947	0.94369			5.85947	0.94514				23.4379	0.96342			23.4379	0.96089			23.4379
		5.86947	0.92311			5.86947	0.93715			5.86947	0.93103				11.7389	0.95263			11.7389	0.95946			11.7389	0.95945				5.86947	0.94769			5.86947	0.94378			5.86947	0.94522				23.4779	0.96348			23.4779	0.96095			23.4779
		5.87947	0.92323			5.87947	0.93725			5.87947	0.93114				11.7589	0.9527			11.7589	0.95953			11.7589	0.95952				5.87947	0.94778			5.87947	0.94387			5.87947	0.94531				23.5179	0.96354			23.5179	0.96102			23.5179
		5.88947	0.92335			5.88947	0.93735			5.88947	0.93125				11.7789	0.95278			11.7789	0.9596			11.7789	0.95959				5.88947	0.94786			5.88947	0.94396			5.88947	0.9454				23.5579	0.9636			23.5579	0.96108			23.5579
		5.89947	0.92347			5.89947	0.93745			5.89947	0.93136				11.7989	0.95286			11.7989	0.95966			11.7989	0.95965				5.89947	0.94795			5.89947	0.94405			5.89947	0.94549				23.5979	0.96366			23.5979	0.96114			23.5979
		5.90947	0.92359			5.90947	0.93755			5.90947	0.93147				11.8189	0.95293			11.8189	0.95973			11.8189	0.95972				5.90947	0.94803			5.90947	0.94414			5.90947	0.94558				23.6379	0.96372			23.6379	0.96121			23.6379
		5.91947	0.92371			5.91947	0.93765			5.91947	0.93158				11.8389	0.95301			11.8389	0.95979			11.8389	0.95978				5.91947	0.94811			5.91947	0.94423			5.91947	0.94566				23.6779	0.96378			23.6779	0.96127			23.6779
		5.92947	0.92383			5.92947	0.93775			5.92947	0.93168				11.8589	0.95308			11.8589	0.95986			11.8589	0.95985				5.92947	0.9482			5.92947	0.94432			5.92947	0.94575				23.7179	0.96384			23.7179	0.96133			23.7179
		5.93946	0.92395			5.93946	0.93784			5.93946	0.93179				11.8789	0.95316			11.8789	0.95992			11.8789	0.95991				5.93946	0.94828			5.93946	0.94441			5.93946	0.94584				23.7579	0.96389			23.7579	0.9614			23.7579
		5.94946	0.92406			5.94946	0.93794			5.94946	0.9319				11.8989	0.95323			11.8989	0.95999			11.8989	0.95998				5.94946	0.94836			5.94946	0.9445			5.94946	0.94592				23.7979	0.96395			23.7979	0.96146			23.7979
		5.95946	0.92418			5.95946	0.93804			5.95946	0.932				11.9189	0.95331			11.9189	0.96005			11.9189	0.96004				5.95946	0.94844			5.95946	0.94458			5.95946	0.94601				23.8378	0.96401			23.8378	0.96152			23.8378
		5.96946	0.9243			5.96946	0.93814			5.96946	0.93211				11.9389	0.95338			11.9389	0.96012			11.9389	0.96011				5.96946	0.94852			5.96946	0.94467			5.96946	0.94609				23.8778	0.96407			23.8778	0.96158			23.8778
		5.97946	0.92442			5.97946	0.93823			5.97946	0.93222				11.9589	0.95346			11.9589	0.96018			11.9589	0.96017				5.97946	0.94861			5.97946	0.94476			5.97946	0.94618				23.9179	0.96413			23.9179	0.96164			23.9179
		5.98946	0.92453			5.98946	0.93833			5.98946	0.93232				11.9789	0.95353			11.9789	0.96024			11.9789	0.96023				5.98946	0.94869			5.98946	0.94485			5.98946	0.94626				23.9578	0.96418			23.9578	0.96171			23.9578
		5.99946	0.92465			5.99946	0.93843			5.99946	0.93243				11.9989	0.95361			11.9989	0.96031			11.9989	0.9603				5.99946	0.94877			5.99946	0.94493			5.99946	0.94635				23.9978	0.96424			23.9978	0.96177			23.9978
		6.00946	0.92476			6.00946	0.93852			6.00946	0.93253				12.0189	0.95368			12.0189	0.96037			12.0189	0.96036				6.00946	0.94885			6.00946	0.94502			6.00946	0.94643				24.0378	0.9643			24.0378	0.96183			24.0378
		6.01946	0.92488			6.01946	0.93862			6.01946	0.93264				12.0389	0.95375			12.0389	0.96043			12.0389	0.96042				6.01946	0.94893			6.01946	0.94511			6.01946	0.94652				24.0778	0.96436			24.0778	0.96189			24.0778
		6.02946	0.925			6.02946	0.93871			6.02946	0.93274				12.0589	0.95383			12.0589	0.9605			12.0589	0.96049				6.02946	0.94901			6.02946	0.94519			6.02946	0.9466				24.1178	0.96441			24.1178	0.96195			24.1178
		6.03946	0.92511			6.03946	0.93881			6.03946	0.93284				12.0789	0.9539			12.0789	0.96056			12.0789	0.96055				6.03946	0.94909			6.03946	0.94528			6.03946	0.94668				24.1578	0.96447			24.1578	0.96201			24.1578
		6.04945	0.92522			6.04945	0.93891			6.04945	0.93295				12.0989	0.95397			12.0989	0.96062			12.0989	0.96061				6.04945	0.94917			6.04945	0.94536			6.04945	0.94677				24.1978	0.96453			24.1978	0.96207			24.1978
		6.05945	0.92534			6.05945	0.939			6.05945	0.93305				12.1189	0.95404			12.1189	0.96068			12.1189	0.96067				6.05945	0.94925			6.05945	0.94545			6.05945	0.94685				24.2378	0.96458			24.2378	0.96213			24.2378
		6.06945	0.92545			6.06945	0.93909			6.06945	0.93315				12.1389	0.95412			12.1389	0.96075			12.1389	0.96074				6.06945	0.94933			6.06945	0.94553			6.06945	0.94693				24.2778	0.96464			24.2778	0.96219			24.2778
		6.07945	0.92557			6.07945	0.93919			6.07945	0.93326				12.1589	0.95419			12.1589	0.96081			12.1589	0.9608				6.07945	0.94941			6.07945	0.94562			6.07945	0.94702				24.3178	0.9647			24.3178	0.96225			24.3178
		6.08945	0.92568			6.08945	0.93928			6.08945	0.93336				12.1789	0.95426			12.1789	0.96087			12.1789	0.96086				6.08945	0.94949			6.08945	0.9457			6.08945	0.9471				24.3578	0.96475			24.3578	0.96231			24.3578
		6.09945	0.92579			6.09945	0.93938			6.09945	0.93346				12.1989	0.95433			12.1989	0.96093			12.1989	0.96092				6.09945	0.94957			6.09945	0.94579			6.09945	0.94718				24.3978	0.96481			24.3978	0.96237			24.3978
		6.10945	0.9259			6.10945	0.93947			6.10945	0.93356				12.2189	0.9544			12.2189	0.96099			12.2189	0.96098				6.10945	0.94964			6.10945	0.94587			6.10945	0.94726				24.4378	0.96486			24.4378	0.96243			24.4378
		6.11945	0.92602			6.11945	0.93956			6.11945	0.93366				12.2389	0.95447			12.2389	0.96105			12.2389	0.96104				6.11945	0.94972			6.11945	0.94595			6.11945	0.94734				24.4778	0.96492			24.4778	0.96249			24.4778
		6.12945	0.92613			6.12945	0.93965			6.12945	0.93376				12.2589	0.95454			12.2589	0.96112			12.2589	0.96111				6.12945	0.9498			6.12945	0.94604			6.12945	0.94743				24.5178	0.96497			24.5178	0.96255			24.5178
		6.13945	0.92624			6.13945	0.93975			6.13945	0.93387				12.2789	0.95462			12.2789	0.96118			12.2789	0.96117				6.13945	0.94988			6.13945	0.94612			6.13945	0.94751				24.5578	0.96503			24.5578	0.96261			24.5578
		6.14945	0.92635			6.14945	0.93984			6.14945	0.93397				12.2989	0.95469			12.2989	0.96124			12.2989	0.96123				6.14945	0.94996			6.14945	0.9462			6.14945	0.94759				24.5978	0.96508			24.5978	0.96267			24.5978
		6.15945	0.92646			6.15945	0.93993			6.15945	0.93407				12.3189	0.95476			12.3189	0.9613			12.3189	0.96129				6.15945	0.95003			6.15945	0.94629			6.15945	0.94767				24.6378	0.96514			24.6378	0.96272			24.6378
		6.16944	0.92657			6.16944	0.94002			6.16944	0.93417				12.3389	0.95483			12.3389	0.96136			12.3389	0.96135				6.16944	0.95011			6.16944	0.94637			6.16944	0.94775				24.6778	0.96519			24.6778	0.96278			24.6778
		6.17944	0.92668			6.17944	0.94011			6.17944	0.93426				12.3589	0.9549			12.3589	0.96142			12.3589	0.96141				6.17944	0.95019			6.17944	0.94645			6.17944	0.94783				24.7178	0.96525			24.7178	0.96284			24.7178
		6.18944	0.92679			6.18944	0.9402			6.18944	0.93436				12.3789	0.95497			12.3789	0.96148			12.3789	0.96147				6.18944	0.95026			6.18944	0.94653			6.18944	0.94791				24.7578	0.9653			24.7578	0.9629			24.7578
		6.19944	0.9269			6.19944	0.94029			6.19944	0.93446				12.3989	0.95503			12.3989	0.96154			12.3989	0.96153				6.19944	0.95034			6.19944	0.94661			6.19944	0.94799				24.7978	0.96536			24.7978	0.96296			24.7978
		6.20944	0.92701			6.20944	0.94039			6.20944	0.93456				12.4189	0.9551			12.4189	0.9616			12.4189	0.96159				6.20944	0.95042			6.20944	0.9467			6.20944	0.94807				24.8378	0.96541			24.8378	0.96301			24.8378
		6.21944	0.92712			6.21944	0.94048			6.21944	0.93466				12.4389	0.95517			12.4389	0.96166			12.4389	0.96165				6.21944	0.95049			6.21944	0.94678			6.21944	0.94815				24.8778	0.96546			24.8778	0.96307			24.8778
		6.22944	0.92723			6.22944	0.94057			6.22944	0.93476				12.4589	0.95524			12.4589	0.96172			12.4589	0.96171				6.22944	0.95057			6.22944	0.94686			6.22944	0.94823				24.9178	0.96552			24.9178	0.96313			24.9178
		6.23944	0.92734			6.23944	0.94065			6.23944	0.93486				12.4789	0.95531			12.4789	0.96177			12.4789	0.96177				6.23944	0.95064			6.23944	0.94694			6.23944	0.9483				24.9578	0.96557			24.9578	0.96318			24.9578
		6.24944	0.92744			6.24944	0.94074			6.24944	0.93495				12.4989	0.95538			12.4989	0.96183			12.4989	0.96182				6.24944	0.95072			6.24944	0.94702			6.24944	0.94838				24.9977	0.96562			24.9977	0.96324			24.9977
		6.25944	0.92755			6.25944	0.94083			6.25944	0.93505				12.5189	0.95545			12.5189	0.96189			12.5189	0.96188				6.25944	0.95079			6.25944	0.9471			6.25944	0.94846				25.0377	0.96568			25.0377	0.9633			25.0377
		6.26944	0.92766			6.26944	0.94092			6.26944	0.93515				12.5389	0.95551			12.5389	0.96195			12.5389	0.96194				6.26944	0.95087			6.26944	0.94718			6.26944	0.94854				25.0777	0.96573			25.0777	0.96335			25.0777
		6.27943	0.92777			6.27943	0.94101			6.27943	0.93524				12.5589	0.95558			12.5589	0.96201			12.5589	0.962				6.27943	0.95094			6.27943	0.94726			6.27943	0.94862				25.1177	0.96578			25.1177	0.96341			25.1177
		6.28943	0.92787			6.28943	0.9411			6.28943	0.93534				12.5789	0.95565			12.5789	0.96207			12.5789	0.96206				6.28943	0.95102			6.28943	0.94734			6.28943	0.94869				25.1577	0.96583			25.1577	0.96347			25.1577
		6.29943	0.92798			6.29943	0.94119			6.29943	0.93544				12.5989	0.95572			12.5989	0.96213			12.5989	0.96212				6.29943	0.95109			6.29943	0.94742			6.29943	0.94877				25.1977	0.96589			25.1977	0.96352			25.1977
		6.30943	0.92808			6.30943	0.94127			6.30943	0.93553				12.6189	0.95578			12.6189	0.96218			12.6189	0.96217				6.30943	0.95116			6.30943	0.9475			6.30943	0.94885				25.2377	0.96594			25.2377	0.96358			25.2377
		6.31943	0.92819			6.31943	0.94136			6.31943	0.93563				12.6389	0.95585			12.6389	0.96224			12.6389	0.96223				6.31943	0.95124			6.31943	0.94757			6.31943	0.94893				25.2777	0.96599			25.2777	0.96363			25.2777
		6.32943	0.9283			6.32943	0.94145			6.32943	0.93572				12.6589	0.95592			12.6589	0.9623			12.6589	0.96229				6.32943	0.95131			6.32943	0.94765			6.32943	0.949				25.3177	0.96604			25.3177	0.96369			25.3177
		6.33943	0.9284			6.33943	0.94154			6.33943	0.93582				12.6789	0.95598			12.6789	0.96236			12.6789	0.96235				6.33943	0.95138			6.33943	0.94773			6.33943	0.94908				25.3577	0.96609			25.3577	0.96374			25.3577
		6.34943	0.9285			6.34943	0.94162			6.34943	0.93591				12.6989	0.95605			12.6989	0.96241			12.6989	0.9624				6.34943	0.95146			6.34943	0.94781			6.34943	0.94915				25.3977	0.96615			25.3977	0.9638			25.3977
		6.35943	0.92861			6.35943	0.94171			6.35943	0.93601				12.7188	0.95612			12.7188	0.96247			12.7188	0.96246				6.35943	0.95153			6.35943	0.94789			6.35943	0.94923				25.4377	0.9662			25.4377	0.96385			25.4377
		6.36943	0.92871			6.36943	0.9418			6.36943	0.9361				12.7388	0.95618			12.7388	0.96253			12.7388	0.96252				6.36943	0.9516			6.36943	0.94796			6.36943	0.94931				25.4777	0.96625			25.4777	0.96391			25.4777
		6.37943	0.92882			6.37943	0.94188			6.37943	0.93619				12.7589	0.95625			12.7589	0.96258			12.7589	0.96257				6.37943	0.95167			6.37943	0.94804			6.37943	0.94938				25.5177	0.9663			25.5177	0.96396			25.5177
		6.38942	0.92892			6.38942	0.94197			6.38942	0.93629				12.7789	0.95631			12.7789	0.96264			12.7789	0.96263				6.38942	0.95174			6.38942	0.94812			6.38942	0.94946				25.5577	0.96635			25.5577	0.96402			25.5577
		6.39942	0.92902			6.39942	0.94205			6.39942	0.93638				12.7988	0.95638			12.7988	0.96269			12.7988	0.96269				6.39942	0.95182			6.39942	0.9482			6.39942	0.94953				25.5977	0.9664			25.5977	0.96407			25.5977
		6.40942	0.92913			6.40942	0.94214			6.40942	0.93647				12.8188	0.95644			12.8188	0.96275			12.8188	0.96274				6.40942	0.95189			6.40942	0.94827			6.40942	0.94961				25.6377	0.96645			25.6377	0.96413			25.6377
		6.41942	0.92923			6.41942	0.94222			6.41942	0.93657				12.8388	0.95651			12.8388	0.96281			12.8388	0.9628				6.41942	0.95196			6.41942	0.94835			6.41942	0.94968				25.6777	0.9665			25.6777	0.96418			25.6777
		6.42942	0.92933			6.42942	0.94231			6.42942	0.93666				12.8588	0.95657			12.8588	0.96286			12.8588	0.96285				6.42942	0.95203			6.42942	0.94843			6.42942	0.94976				25.7177	0.96655			25.7177	0.96423			25.7177
		6.43942	0.92943			6.43942	0.94239			6.43942	0.93675				12.8788	0.95664			12.8788	0.96292			12.8788	0.96291				6.43942	0.9521			6.43942	0.9485			6.43942	0.94983				25.7577	0.9666			25.7577	0.96429			25.7577
		6.44942	0.92954			6.44942	0.94248			6.44942	0.93684				12.8988	0.9567			12.8988	0.96297			12.8988	0.96296				6.44942	0.95217			6.44942	0.94858			6.44942	0.9499				25.7977	0.96665			25.7977	0.96434			25.7977
		6.45942	0.92964			6.45942	0.94256			6.45942	0.93693				12.9188	0.95677			12.9188	0.96303			12.9188	0.96302				6.45942	0.95224			6.45942	0.94865			6.45942	0.94998				25.8377	0.9667			25.8377	0.96439			25.8377
		6.46942	0.92974			6.46942	0.94264			6.46942	0.93703				12.9388	0.95683			12.9388	0.96308			12.9388	0.96307				6.46942	0.95231			6.46942	0.94873			6.46942	0.95005				25.8777	0.96675			25.8777	0.96445			25.8777
		6.47942	0.92984			6.47942	0.94273			6.47942	0.93712				12.9588	0.95689			12.9588	0.96314			12.9588	0.96313				6.47942	0.95238			6.47942	0.9488			6.47942	0.95012				25.9177	0.9668			25.9177	0.9645			25.9177
		6.48942	0.92994			6.48942	0.94281			6.48942	0.93721				12.9788	0.95696			12.9788	0.96319			12.9788	0.96318				6.48942	0.95245			6.48942	0.94888			6.48942	0.9502				25.9577	0.96685			25.9577	0.96455			25.9577
		6.49941	0.93004			6.49941	0.94289			6.49941	0.9373				12.9988	0.95702			12.9988	0.96325			12.9988	0.96324				6.49941	0.95252			6.49941	0.94895			6.49941	0.95027				25.9977	0.9669			25.9977	0.9646			25.9977
		6.50941	0.93014			6.50941	0.94298			6.50941	0.93739				13.0188	0.95708			13.0188	0.9633			13.0188	0.96329				6.50941	0.95259			6.50941	0.94903			6.50941	0.95034				26.0376	0.96695			26.0376	0.96466			26.0376
		6.51941	0.93024			6.51941	0.94306			6.51941	0.93748				13.0388	0.95715			13.0388	0.96336			13.0388	0.96335				6.51941	0.95266			6.51941	0.9491			6.51941	0.95041				26.0776	0.967			26.0776	0.96471			26.0776
		6.52941	0.93034			6.52941	0.94314			6.52941	0.93757				13.0588	0.95721			13.0588	0.96341			13.0588	0.9634				6.52941	0.95273			6.52941	0.94917			6.52941	0.95049				26.1177	0.96705			26.1177	0.96476			26.1177
		6.53941	0.93044			6.53941	0.94322			6.53941	0.93766				13.0788	0.95727			13.0788	0.96346			13.0788	0.96346				6.53941	0.9528			6.53941	0.94925			6.53941	0.95056				26.1576	0.9671			26.1576	0.96481			26.1576
		6.54941	0.93054			6.54941	0.9433			6.54941	0.93775				13.0988	0.95734			13.0988	0.96352			13.0988	0.96351				6.54941	0.95287			6.54941	0.94932			6.54941	0.95063				26.1976	0.96715			26.1976	0.96487			26.1976
		6.55941	0.93063			6.55941	0.94339			6.55941	0.93784				13.1188	0.9574			13.1188	0.96357			13.1188	0.96356				6.55941	0.95294			6.55941	0.9494			6.55941	0.9507				26.2376	0.96719			26.2376	0.96492			26.2376
		6.56941	0.93073			6.56941	0.94347			6.56941	0.93792				13.1388	0.95746			13.1388	0.96363			13.1388	0.96362				6.56941	0.953			6.56941	0.94947			6.56941	0.95077				26.2776	0.96724			26.2776	0.96497			26.2776
		6.57941	0.93083			6.57941	0.94355			6.57941	0.93801				13.1588	0.95752			13.1588	0.96368			13.1588	0.96367				6.57941	0.95307			6.57941	0.94954			6.57941	0.95084				26.3176	0.96729			26.3176	0.96502			26.3176
		6.58941	0.93093			6.58941	0.94363			6.58941	0.9381				13.1788	0.95758			13.1788	0.96373			13.1788	0.96372				6.58941	0.95314			6.58941	0.94961			6.58941	0.95092				26.3576	0.96734			26.3576	0.96507			26.3576
		6.59941	0.93103			6.59941	0.94371			6.59941	0.93819				13.1988	0.95764			13.1988	0.96378			13.1988	0.96378				6.59941	0.95321			6.59941	0.94969			6.59941	0.95099				26.3976	0.96739			26.3976	0.96512			26.3976
		6.6094	0.93112			6.6094	0.94379			6.6094	0.93828				13.2188	0.95771			13.2188	0.96384			13.2188	0.96383				6.6094	0.95328			6.6094	0.94976			6.6094	0.95106				26.4376	0.96743			26.4376	0.96517			26.4376
		6.6194	0.93122			6.6194	0.94387			6.6194	0.93836				13.2388	0.95777			13.2388	0.96389			13.2388	0.96388				6.6194	0.95334			6.6194	0.94983			6.6194	0.95113				26.4776	0.96748			26.4776	0.96522			26.4776
		6.6294	0.93132			6.6294	0.94395			6.6294	0.93845				13.2588	0.95783			13.2588	0.96394			13.2588	0.96393				6.6294	0.95341			6.6294	0.9499			6.6294	0.9512				26.5176	0.96753			26.5176	0.96527			26.5176
		6.6394	0.93141			6.6394	0.94403			6.6394	0.93854				13.2788	0.95789			13.2788	0.96399			13.2788	0.96399				6.6394	0.95348			6.6394	0.94997			6.6394	0.95127				26.5576	0.96758			26.5576	0.96532			26.5576
		6.6494	0.93151			6.6494	0.94411			6.6494	0.93863				13.2988	0.95795			13.2988	0.96405			13.2988	0.96404				6.6494	0.95354			6.6494	0.95005			6.6494	0.95134				26.5976	0.96762			26.5976	0.96538			26.5976
		6.6594	0.93161			6.6594	0.94419			6.6594	0.93871				13.3188	0.95801			13.3188	0.9641			13.3188	0.96409				6.6594	0.95361			6.6594	0.95012			6.6594	0.95141				26.6376	0.96767			26.6376	0.96543			26.6376
		6.6694	0.9317			6.6694	0.94427			6.6694	0.9388				13.3388	0.95807			13.3388	0.96415			13.3388	0.96414				6.6694	0.95368			6.6694	0.95019			6.6694	0.95148				26.6776	0.96772			26.6776	0.96548			26.6776
		6.6794	0.9318			6.6794	0.94435			6.6794	0.93888				13.3588	0.95813			13.3588	0.9642			13.3588	0.96419				6.6794	0.95374			6.6794	0.95026			6.6794	0.95154				26.7176	0.96776			26.7176	0.96553			26.7176
		6.6894	0.93189			6.6894	0.94442			6.6894	0.93897				13.3788	0.95819			13.3788	0.96425			13.3788	0.96425				6.6894	0.95381			6.6894	0.95033			6.6894	0.95161				26.7576	0.96781			26.7576	0.96558			26.7576
		6.6994	0.93199			6.6994	0.9445			6.6994	0.93906				13.3988	0.95825			13.3988	0.96431			13.3988	0.9643				6.6994	0.95387			6.6994	0.9504			6.6994	0.95168				26.7976	0.96786			26.7976	0.96562			26.7976
		6.7094	0.93208			6.7094	0.94458			6.7094	0.93914				13.4188	0.95831			13.4188	0.96436			13.4188	0.96435				6.7094	0.95394			6.7094	0.95047			6.7094	0.95175				26.8376	0.9679			26.8376	0.96567			26.8376
		6.71939	0.93217			6.71939	0.94466			6.71939	0.93923				13.4388	0.95837			13.4388	0.96441			13.4388	0.9644				6.71939	0.95401			6.71939	0.95054			6.71939	0.95182				26.8776	0.96795			26.8776	0.96572			26.8776
		6.72939	0.93227			6.72939	0.94474			6.72939	0.93931				13.4588	0.95843			13.4588	0.96446			13.4588	0.96445				6.72939	0.95407			6.72939	0.95061			6.72939	0.95189				26.9176	0.968			26.9176	0.96577			26.9176
		6.73939	0.93236			6.73939	0.94481			6.73939	0.9394				13.4788	0.95849			13.4788	0.96451			13.4788	0.9645				6.73939	0.95414			6.73939	0.95068			6.73939	0.95196				26.9576	0.96804			26.9576	0.96582			26.9576
		6.74939	0.93246			6.74939	0.94489			6.74939	0.93948				13.4988	0.95855			13.4988	0.96456			13.4988	0.96455				6.74939	0.9542			6.74939	0.95075			6.74939	0.95202				26.9976	0.96809			26.9976	0.96587			26.9976
		6.75939	0.93255			6.75939	0.94497			6.75939	0.93956				13.5188	0.95861			13.5188	0.96461			13.5188	0.9646				6.75939	0.95427			6.75939	0.95082			6.75939	0.95209				27.0376	0.96813			27.0376	0.96592			27.0376
		6.76939	0.93264			6.76939	0.94505			6.76939	0.93965				13.5388	0.95866			13.5388	0.96466			13.5388	0.96465				6.76939	0.95433			6.76939	0.95089			6.76939	0.95216				27.0776	0.96818			27.0776	0.96597			27.0776
		6.77939	0.93273			6.77939	0.94512			6.77939	0.93973				13.5588	0.95872			13.5588	0.96471			13.5588	0.9647				6.77939	0.95439			6.77939	0.95096			6.77939	0.95223				27.1176	0.96823			27.1176	0.96602			27.1176
		6.78939	0.93283			6.78939	0.9452			6.78939	0.93982				13.5788	0.95878			13.5788	0.96476			13.5788	0.96475				6.78939	0.95446			6.78939	0.95103			6.78939	0.95229				27.1576	0.96827			27.1576	0.96607			27.1576
		6.79939	0.93292			6.79939	0.94527			6.79939	0.9399				13.5988	0.95884			13.5988	0.96481			13.5988	0.9648				6.79939	0.95452			6.79939	0.95109			6.79939	0.95236				27.1975	0.96832			27.1975	0.96611			27.1975
		6.80939	0.93301			6.80939	0.94535			6.80939	0.93998				13.6188	0.9589			13.6188	0.96486			13.6188	0.96485				6.80939	0.95459			6.80939	0.95116			6.80939	0.95243				27.2375	0.96836			27.2375	0.96616			27.2375
		6.81939	0.9331			6.81939	0.94543			6.81939	0.94006				13.6388	0.95895			13.6388	0.96491			13.6388	0.9649				6.81939	0.95465			6.81939	0.95123			6.81939	0.95249				27.2775	0.96841			27.2775	0.96621			27.2775
		6.82938	0.93319			6.82938	0.9455			6.82938	0.94015				13.6588	0.95901			13.6588	0.96496			13.6588	0.96495				6.82938	0.95471			6.82938	0.9513			6.82938	0.95256				27.3175	0.96845			27.3175	0.96626			27.3175
		6.83938	0.93328			6.83938	0.94558			6.83938	0.94023				13.6788	0.95907			13.6788	0.96501			13.6788	0.965				6.83938	0.95478			6.83938	0.95137			6.83938	0.95262				27.3575	0.9685			27.3575	0.9663			27.3575
		6.84938	0.93338			6.84938	0.94565			6.84938	0.94031				13.6988	0.95913			13.6988	0.96506			13.6988	0.96505				6.84938	0.95484			6.84938	0.95143			6.84938	0.95269				27.3975	0.96854			27.3975	0.96635			27.3975
		6.85938	0.93347			6.85938	0.94573			6.85938	0.94039				13.7188	0.95918			13.7188	0.96511			13.7188	0.9651				6.85938	0.9549			6.85938	0.9515			6.85938	0.95276				27.4375	0.96858			27.4375	0.9664			27.4375
		6.86938	0.93356			6.86938	0.9458			6.86938	0.94047				13.7388	0.95924			13.7388	0.96516			13.7388	0.96515				6.86938	0.95496			6.86938	0.95157			6.86938	0.95282				27.4775	0.96863			27.4775	0.96645			27.4775
		6.87938	0.93365			6.87938	0.94588			6.87938	0.94056				13.7588	0.9593			13.7588	0.96521			13.7588	0.9652				6.87938	0.95503			6.87938	0.95164			6.87938	0.95289				27.5175	0.96867			27.5175	0.96649			27.5175
		6.88938	0.93374			6.88938	0.94595			6.88938	0.94064				13.7788	0.95935			13.7788	0.96526			13.7788	0.96525				6.88938	0.95509			6.88938	0.9517			6.88938	0.95295				27.5575	0.96872			27.5575	0.96654			27.5575
		6.89938	0.93383			6.89938	0.94603			6.89938	0.94072				13.7988	0.95941			13.7988	0.9653			13.7988	0.9653				6.89938	0.95515			6.89938	0.95177			6.89938	0.95302				27.5975	0.96876			27.5975	0.96659			27.5975
		6.90938	0.93392			6.90938	0.9461			6.90938	0.9408				13.8187	0.95947			13.8187	0.96535			13.8187	0.96534				6.90938	0.95521			6.90938	0.95184			6.90938	0.95308				27.6375	0.9688			27.6375	0.96663			27.6375
		6.91938	0.93401			6.91938	0.94617			6.91938	0.94088				13.8387	0.95952			13.8387	0.9654			13.8387	0.96539				6.91938	0.95528			6.91938	0.9519			6.91938	0.95315				27.6775	0.96885			27.6775	0.96668			27.6775
		6.92938	0.93409			6.92938	0.94625			6.92938	0.94096				13.8588	0.95958			13.8588	0.96545			13.8588	0.96544				6.92938	0.95534			6.92938	0.95197			6.92938	0.95321				27.7175	0.96889			27.7175	0.96673			27.7175
		6.93937	0.93418			6.93937	0.94632			6.93937	0.94104				13.8788	0.95964			13.8788	0.9655			13.8788	0.96549				6.93937	0.9554			6.93937	0.95203			6.93937	0.95328				27.7575	0.96893			27.7575	0.96677			27.7575
		6.94937	0.93427			6.94937	0.94639			6.94937	0.94112				13.8987	0.95969			13.8987	0.96555			13.8987	0.96554				6.94937	0.95546			6.94937	0.9521			6.94937	0.95334				27.7975	0.96898			27.7975	0.96682			27.7975
		6.95937	0.93436			6.95937	0.94647			6.95937	0.9412				13.9187	0.95975			13.9187	0.96559			13.9187	0.96558				6.95937	0.95552			6.95937	0.95216			6.95937	0.9534				27.8375	0.96902			27.8375	0.96687			27.8375
		6.96937	0.93445			6.96937	0.94654			6.96937	0.94128				13.9387	0.9598			13.9387	0.96564			13.9387	0.96563				6.96937	0.95558			6.96937	0.95223			6.96937	0.95347				27.8775	0.96906			27.8775	0.96691			27.8775
		6.97937	0.93454			6.97937	0.94661			6.97937	0.94136				13.9587	0.95986			13.9587	0.96569			13.9587	0.96568				6.97937	0.95564			6.97937	0.9523			6.97937	0.95353				27.9175	0.96911			27.9175	0.96696			27.9175
		6.98937	0.93462			6.98937	0.94668			6.98937	0.94144				13.9787	0.95991			13.9787	0.96574			13.9787	0.96573				6.98937	0.9557			6.98937	0.95236			6.98937	0.95359				27.9575	0.96915			27.9575	0.967			27.9575
		6.99937	0.93471			6.99937	0.94676			6.99937	0.94151				13.9987	0.95997			13.9987	0.96578			13.9987	0.96577				6.99937	0.95576			6.99937	0.95243			6.99937	0.95366				27.9975	0.96919			27.9975	0.96705			27.9975
		7.00937	0.9348			7.00937	0.94683			7.00937	0.94159				14.0187	0.96002			14.0187	0.96583			14.0187	0.96582				7.00937	0.95582			7.00937	0.95249			7.00937	0.95372				28.0375	0.96924			28.0375	0.96709			28.0375
		7.01937	0.93488			7.01937	0.9469			7.01937	0.94167				14.0387	0.96008			14.0387	0.96588			14.0387	0.96587				7.01937	0.95588			7.01937	0.95255			7.01937	0.95378				28.0775	0.96928			28.0775	0.96714			28.0775
		7.02937	0.93497			7.02937	0.94697			7.02937	0.94175				14.0587	0.96013			14.0587	0.96592			14.0587	0.96592				7.02937	0.95594			7.02937	0.95262			7.02937	0.95385				28.1175	0.96932			28.1175	0.96719			28.1175
		7.03937	0.93506			7.03937	0.94704			7.03937	0.94183				14.0787	0.96019			14.0787	0.96597			14.0787	0.96596				7.03937	0.956			7.03937	0.95268			7.03937	0.95391				28.1575	0.96936			28.1575	0.96723			28.1575
		7.04936	0.93514			7.04936	0.94711			7.04936	0.94191				14.0987	0.96024			14.0987	0.96602			14.0987	0.96601				7.04936	0.95606			7.04936	0.95275			7.04936	0.95397				28.1975	0.9694			28.1975	0.96728			28.1975
		7.05936	0.93523			7.05936	0.94718			7.05936	0.94198				14.1187	0.96029			14.1187	0.96606			14.1187	0.96606				7.05936	0.95612			7.05936	0.95281			7.05936	0.95403				28.2375	0.96945			28.2375	0.96732			28.2375
		7.06936	0.93531			7.06936	0.94725			7.06936	0.94206				14.1387	0.96035			14.1387	0.96611			14.1387	0.9661				7.06936	0.95618			7.06936	0.95287			7.06936	0.9541				28.2775	0.96949			28.2775	0.96737			28.2775
		7.07936	0.9354			7.07936	0.94733			7.07936	0.94214				14.1587	0.9604			14.1587	0.96616			14.1587	0.96615				7.07936	0.95624			7.07936	0.95294			7.07936	0.95416				28.3175	0.96953			28.3175	0.96741			28.3175
		7.08936	0.93549			7.08936	0.9474			7.08936	0.94221				14.1787	0.96046			14.1787	0.9662			14.1787	0.96619				7.08936	0.9563			7.08936	0.953			7.08936	0.95422				28.3575	0.96957			28.3575	0.96745			28.3575
		7.09936	0.93557			7.09936	0.94747			7.09936	0.94229				14.1987	0.96051			14.1987	0.96625			14.1987	0.96624				7.09936	0.95636			7.09936	0.95306			7.09936	0.95428				28.3974	0.96961			28.3974	0.9675			28.3974
		7.10936	0.93566			7.10936	0.94754			7.10936	0.94237				14.2187	0.96056			14.2187	0.96629			14.2187	0.96629				7.10936	0.95642			7.10936	0.95313			7.10936	0.95434				28.4374	0.96966			28.4374	0.96754			28.4374
		7.11936	0.93574			7.11936	0.94761			7.11936	0.94244				14.2387	0.96062			14.2387	0.96634			14.2387	0.96633				7.11936	0.95648			7.11936	0.95319			7.11936	0.9544				28.4774	0.9697			28.4774	0.96759			28.4774
		7.12936	0.93582			7.12936	0.94768			7.12936	0.94252				14.2587	0.96067			14.2587	0.96639			14.2587	0.96638				7.12936	0.95654			7.12936	0.95325			7.12936	0.95446				28.5174	0.96974			28.5174	0.96763			28.5174
		7.13936	0.93591			7.13936	0.94774			7.13936	0.9426				14.2787	0.96072			14.2787	0.96643			14.2787	0.96642				7.13936	0.95659			7.13936	0.95331			7.13936	0.95452				28.5574	0.96978			28.5574	0.96767			28.5574
		7.14936	0.93599			7.14936	0.94781			7.14936	0.94267				14.2987	0.96077			14.2987	0.96648			14.2987	0.96647				7.14936	0.95665			7.14936	0.95338			7.14936	0.95459				28.5974	0.96982			28.5974	0.96772			28.5974
		7.15935	0.93608			7.15935	0.94788			7.15935	0.94275				14.3187	0.96083			14.3187	0.96652			14.3187	0.96651				7.15935	0.95671			7.15935	0.95344			7.15935	0.95465				28.6374	0.96986			28.6374	0.96776			28.6374
		7.16935	0.93616			7.16935	0.94795			7.16935	0.94282				14.3387	0.96088			14.3387	0.96657			14.3387	0.96656				7.16935	0.95677			7.16935	0.9535			7.16935	0.95471				28.6774	0.9699			28.6774	0.96781			28.6774
		7.17935	0.93624			7.17935	0.94802			7.17935	0.9429				14.3587	0.96093			14.3587	0.96661			14.3587	0.9666				7.17935	0.95682			7.17935	0.95356			7.17935	0.95477				28.7174	0.96994			28.7174	0.96785			28.7174
		7.18935	0.93633			7.18935	0.94809			7.18935	0.94297				14.3787	0.96098			14.3787	0.96666			14.3787	0.96665				7.18935	0.95688			7.18935	0.95362			7.18935	0.95483				28.7574	0.96998			28.7574	0.96789			28.7574
		7.19935	0.93641			7.19935	0.94816			7.19935	0.94305				14.3987	0.96104			14.3987	0.9667			14.3987	0.96669				7.19935	0.95694			7.19935	0.95369			7.19935	0.95489				28.7974	0.97002			28.7974	0.96794			28.7974
		7.20935	0.93649			7.20935	0.94823			7.20935	0.94312				14.4187	0.96109			14.4187	0.96675			14.4187	0.96674				7.20935	0.957			7.20935	0.95375			7.20935	0.95495				28.8374	0.97006			28.8374	0.96798			28.8374
		7.21935	0.93657			7.21935	0.94829			7.21935	0.9432				14.4387	0.96114			14.4387	0.96679			14.4387	0.96678				7.21935	0.95705			7.21935	0.95381			7.21935	0.95501				28.8774	0.9701			28.8774	0.96802			28.8774
		7.22935	0.93666			7.22935	0.94836			7.22935	0.94327				14.4587	0.96119			14.4587	0.96684			14.4587	0.96683				7.22935	0.95711			7.22935	0.95387			7.22935	0.95507				28.9174	0.97014			28.9174	0.96806			28.9174
		7.23935	0.93674			7.23935	0.94843			7.23935	0.94334				14.4787	0.96124			14.4787	0.96688			14.4787	0.96687				7.23935	0.95717			7.23935	0.95393			7.23935	0.95512				28.9574	0.97018			28.9574	0.96811			28.9574
		7.24935	0.93682			7.24935	0.9485			7.24935	0.94342				14.4987	0.96129			14.4987	0.96692			14.4987	0.96692				7.24935	0.95722			7.24935	0.95399			7.24935	0.95518				28.9974	0.97022			28.9974	0.96815			28.9974
		7.25935	0.9369			7.25935	0.94856			7.25935	0.94349				14.5187	0.96135			14.5187	0.96697			14.5187	0.96696				7.25935	0.95728			7.25935	0.95405			7.25935	0.95524				29.0374	0.97026			29.0374	0.96819			29.0374
		7.26935	0.93698			7.26935	0.94863			7.26935	0.94356				14.5387	0.9614			14.5387	0.96701			14.5387	0.967				7.26935	0.95734			7.26935	0.95411			7.26935	0.9553				29.0774	0.9703			29.0774	0.96823			29.0774
		7.27934	0.93706			7.27934	0.9487			7.27934	0.94364				14.5587	0.96145			14.5587	0.96706			14.5587	0.96705				7.27934	0.95739			7.27934	0.95417			7.27934	0.95536				29.1174	0.97034			29.1174	0.96828			29.1174
		7.28934	0.93714			7.28934	0.94876			7.28934	0.94371				14.5787	0.9615			14.5787	0.9671			14.5787	0.96709				7.28934	0.95745			7.28934	0.95423			7.28934	0.95542				29.1574	0.97038			29.1574	0.96832			29.1574
		7.29934	0.93723			7.29934	0.94883			7.29934	0.94378				14.5987	0.96155			14.5987	0.96714			14.5987	0.96713				7.29934	0.9575			7.29934	0.95429			7.29934	0.95548				29.1974	0.97042			29.1974	0.96836			29.1974
		7.30934	0.93731			7.30934	0.9489			7.30934	0.94386				14.6187	0.9616			14.6187	0.96719			14.6187	0.96718				7.30934	0.95756			7.30934	0.95435			7.30934	0.95554				29.2374	0.97046			29.2374	0.9684			29.2374
		7.31934	0.93739			7.31934	0.94896			7.31934	0.94393				14.6387	0.96165			14.6387	0.96723			14.6387	0.96722				7.31934	0.95762			7.31934	0.95441			7.31934	0.95559				29.2774	0.9705			29.2774	0.96844			29.2774
		7.32934	0.93747			7.32934	0.94903			7.32934	0.944				14.6587	0.9617			14.6587	0.96727			14.6587	0.96726				7.32934	0.95767			7.32934	0.95447			7.32934	0.95565				29.3174	0.97054			29.3174	0.96849			29.3174
		7.33934	0.93755			7.33934	0.9491			7.33934	0.94407				14.6787	0.96175			14.6787	0.96732			14.6787	0.96731				7.33934	0.95773			7.33934	0.95453			7.33934	0.95571				29.3574	0.97058			29.3574	0.96853			29.3574
		7.34934	0.93763			7.34934	0.94916			7.34934	0.94414				14.6987	0.9618			14.6987	0.96736			14.6987	0.96735				7.34934	0.95778			7.34934	0.95459			7.34934	0.95577				29.3973	0.97062			29.3973	0.96857			29.3973
		7.35934	0.9377			7.35934	0.94923			7.35934	0.94422				14.7187	0.96185			14.7187	0.9674			14.7187	0.96739				7.35934	0.95784			7.35934	0.95465			7.35934	0.95582				29.4373	0.97066			29.4373	0.96861			29.4373
		7.36934	0.93778			7.36934	0.94929			7.36934	0.94429				14.7387	0.9619			14.7387	0.96745			14.7387	0.96744				7.36934	0.95789			7.36934	0.95471			7.36934	0.95588				29.4773	0.97069			29.4773	0.96865			29.4773
		7.37934	0.93786			7.37934	0.94936			7.37934	0.94436				14.7587	0.96195			14.7587	0.96749			14.7587	0.96748				7.37934	0.95795			7.37934	0.95476			7.37934	0.95594				29.5173	0.97073			29.5173	0.96869			29.5173
		7.38933	0.93794			7.38933	0.94942			7.38933	0.94443				14.7787	0.962			14.7787	0.96753			14.7787	0.96752				7.38933	0.958			7.38933	0.95482			7.38933	0.956				29.5573	0.97077			29.5573	0.96873			29.5573
		7.39933	0.93802			7.39933	0.94949			7.39933	0.9445				14.7987	0.96205			14.7987	0.96757			14.7987	0.96756				7.39933	0.95805			7.39933	0.95488			7.39933	0.95605				29.5973	0.97081			29.5973	0.96877			29.5973
		7.40933	0.9381			7.40933	0.94955			7.40933	0.94457				14.8187	0.9621			14.8187	0.96762			14.8187	0.96761				7.40933	0.95811			7.40933	0.95494			7.40933	0.95611				29.6373	0.97085			29.6373	0.96882			29.6373
		7.41933	0.93818			7.41933	0.94962			7.41933	0.94464				14.8387	0.96215			14.8387	0.96766			14.8387	0.96765				7.41933	0.95816			7.41933	0.955			7.41933	0.95617				29.6773	0.97089			29.6773	0.96886			29.6773
		7.42933	0.93826			7.42933	0.94968			7.42933	0.94471				14.8587	0.9622			14.8587	0.9677			14.8587	0.96769				7.42933	0.95822			7.42933	0.95505			7.42933	0.95622				29.7173	0.97092			29.7173	0.9689			29.7173
		7.43933	0.93833			7.43933	0.94975			7.43933	0.94478				14.8787	0.96225			14.8787	0.96774			14.8787	0.96773				7.43933	0.95827			7.43933	0.95511			7.43933	0.95628				29.7573	0.97096			29.7573	0.96894			29.7573
		7.44933	0.93841			7.44933	0.94981			7.44933	0.94485				14.8987	0.96229			14.8987	0.96778			14.8987	0.96778				7.44933	0.95832			7.44933	0.95517			7.44933	0.95633				29.7973	0.971			29.7973	0.96898			29.7973
		7.45933	0.93849			7.45933	0.94987			7.45933	0.94492				14.9187	0.96234			14.9187	0.96783			14.9187	0.96782				7.45933	0.95838			7.45933	0.95523			7.45933	0.95639				29.8373	0.97104			29.8373	0.96902			29.8373
		7.46933	0.93857			7.46933	0.94994			7.46933	0.94499				14.9387	0.96239			14.9387	0.96787			14.9387	0.96786				7.46933	0.95843			7.46933	0.95528			7.46933	0.95645				29.8773	0.97108			29.8773	0.96906			29.8773
		7.47933	0.93864			7.47933	0.95			7.47933	0.94506				14.9587	0.96244			14.9587	0.96791			14.9587	0.9679				7.47933	0.95848			7.47933	0.95534			7.47933	0.9565				29.9173	0.97111			29.9173	0.9691			29.9173
		7.48933	0.93872			7.48933	0.95006			7.48933	0.94513				14.9787	0.96249			14.9787	0.96795			14.9787	0.96794				7.48933	0.95854			7.48933	0.9554			7.48933	0.95656				29.9573	0.97115			29.9573	0.96914			29.9573
		7.49932	0.9388			7.49932	0.95013			7.49932	0.9452				14.9986	0.96254			14.9986	0.96799			14.9986	0.96798				7.49932	0.95859			7.49932	0.95546			7.49932	0.95661				29.9973	0.97119			29.9973	0.96918			29.9973
		7.50932	0.93887			7.50932	0.95019			7.50932	0.94527				15.0186	0.96258			15.0186	0.96803			15.0186	0.96802				7.50932	0.95864			7.50932	0.95551			7.50932	0.95667				30.0373	0.97122			30.0373	0.96922			30.0373
		7.51932	0.93895			7.51932	0.95025			7.51932	0.94534				15.0387	0.96263			15.0387	0.96807			15.0387	0.96807				7.51932	0.9587			7.51932	0.95557			7.51932	0.95672				30.0773	0.97126			30.0773	0.96926			30.0773
		7.52932	0.93903			7.52932	0.95032			7.52932	0.94541				15.0586	0.96268			15.0586	0.96811			15.0586	0.96811				7.52932	0.95875			7.52932	0.95563			7.52932	0.95678				30.1173	0.9713			30.1173	0.9693			30.1173
		7.53932	0.9391			7.53932	0.95038			7.53932	0.94548				15.0786	0.96273			15.0786	0.96816			15.0786	0.96815				7.53932	0.9588			7.53932	0.95568			7.53932	0.95683				30.1573	0.97134			30.1573	0.96934			30.1573
		7.54932	0.93918			7.54932	0.95044			7.54932	0.94554				15.0986	0.96278			15.0986	0.9682			15.0986	0.96819				7.54932	0.95885			7.54932	0.95574			7.54932	0.95689				30.1973	0.97137			30.1973	0.96938			30.1973
		7.55932	0.93925			7.55932	0.9505			7.55932	0.94561				15.1186	0.96282			15.1186	0.96824			15.1186	0.96823				7.55932	0.95891			7.55932	0.95579			7.55932	0.95694				30.2373	0.97141			30.2373	0.96942			30.2373
		7.56932	0.93933			7.56932	0.95057			7.56932	0.94568				15.1386	0.96287			15.1386	0.96828			15.1386	0.96827				7.56932	0.95896			7.56932	0.95585			7.56932	0.957				30.2773	0.97145			30.2773	0.96945			30.2773
		7.57932	0.9394			7.57932	0.95063			7.57932	0.94575				15.1586	0.96292			15.1586	0.96832			15.1586	0.96831				7.57932	0.95901			7.57932	0.9559			7.57932	0.95705				30.3173	0.97148			30.3173	0.96949			30.3173
		7.58932	0.93948			7.58932	0.95069			7.58932	0.94581				15.1786	0.96296			15.1786	0.96836			15.1786	0.96835				7.58932	0.95906			7.58932	0.95596			7.58932	0.95711				30.3573	0.97152			30.3573	0.96953			30.3573
		7.59932	0.93955			7.59932	0.95075			7.59932	0.94588				15.1986	0.96301			15.1986	0.9684			15.1986	0.96839				7.59932	0.95911			7.59932	0.95602			7.59932	0.95716				30.3973	0.97156			30.3973	0.96957			30.3973
		7.60931	0.93963			7.60931	0.95081			7.60931	0.94595				15.2186	0.96306			15.2186	0.96844			15.2186	0.96843				7.60931	0.95916			7.60931	0.95607			7.60931	0.95721				30.4373	0.97159			30.4373	0.96961			30.4373
		7.61931	0.9397			7.61931	0.95087			7.61931	0.94602				15.2386	0.96311			15.2386	0.96848			15.2386	0.96847				7.61931	0.95922			7.61931	0.95613			7.61931	0.95727				30.4773	0.97163			30.4773	0.96965			30.4773
		7.62931	0.93978			7.62931	0.95094			7.62931	0.94608				15.2586	0.96315			15.2586	0.96852			15.2586	0.96851				7.62931	0.95927			7.62931	0.95618			7.62931	0.95732				30.5173	0.97166			30.5173	0.96969			30.5173
		7.63931	0.93985			7.63931	0.951			7.63931	0.94615				15.2786	0.9632			15.2786	0.96856			15.2786	0.96855				7.63931	0.95932			7.63931	0.95624			7.63931	0.95737				30.5572	0.9717			30.5572	0.96973			30.5572
		7.64931	0.93992			7.64931	0.95106			7.64931	0.94622				15.2986	0.96324			15.2986	0.9686			15.2986	0.96859				7.64931	0.95937			7.64931	0.95629			7.64931	0.95743				30.5972	0.97174			30.5972	0.96976			30.5972
		7.65931	0.94			7.65931	0.95112			7.65931	0.94628				15.3186	0.96329			15.3186	0.96864			15.3186	0.96863				7.65931	0.95942			7.65931	0.95635			7.65931	0.95748				30.6372	0.97177			30.6372	0.9698			30.6372
		7.66931	0.94007			7.66931	0.95118			7.66931	0.94635				15.3386	0.96334			15.3386	0.96868			15.3386	0.96867				7.66931	0.95947			7.66931	0.9564			7.66931	0.95753				30.6772	0.97181			30.6772	0.96984			30.6772
		7.67931	0.94015			7.67931	0.95124			7.67931	0.94642				15.3586	0.96338			15.3586	0.96872			15.3586	0.96871				7.67931	0.95952			7.67931	0.95645			7.67931	0.95759				30.7172	0.97184			30.7172	0.96988			30.7172
		7.68931	0.94022			7.68931	0.9513			7.68931	0.94648				15.3786	0.96343			15.3786	0.96876			15.3786	0.96875				7.68931	0.95957			7.68931	0.95651			7.68931	0.95764				30.7572	0.97188			30.7572	0.96992			30.7572
		7.69931	0.94029			7.69931	0.95136			7.69931	0.94655				15.3986	0.96347			15.3986	0.9688			15.3986	0.96879				7.69931	0.95962			7.69931	0.95656			7.69931	0.95769				30.7972	0.97191			30.7972	0.96996			30.7972
		7.70931	0.94036			7.70931	0.95142			7.70931	0.94661				15.4186	0.96352			15.4186	0.96884			15.4186	0.96883				7.70931	0.95967			7.70931	0.95662			7.70931	0.95774				30.8372	0.97195			30.8372	0.96999			30.8372
		7.7193	0.94044			7.7193	0.95148			7.7193	0.94668				15.4386	0.96357			15.4386	0.96888			15.4386	0.96887				7.7193	0.95972			7.7193	0.95667			7.7193	0.9578				30.8772	0.97199			30.8772	0.97003			30.8772
		7.7293	0.94051			7.7293	0.95154			7.7293	0.94674				15.4586	0.96361			15.4586	0.96891			15.4586	0.96891				7.7293	0.95977			7.7293	0.95672			7.7293	0.95785				30.9172	0.97202			30.9172	0.97007			30.9172
		7.7393	0.94058			7.7393	0.9516			7.7393	0.94681				15.4786	0.96366			15.4786	0.96895			15.4786	0.96895				7.7393	0.95982			7.7393	0.95678			7.7393	0.9579				30.9572	0.97206			30.9572	0.97011			30.9572
		7.7493	0.94065			7.7493	0.95166			7.7493	0.94687				15.4986	0.9637			15.4986	0.96899			15.4986	0.96898				7.7493	0.95987			7.7493	0.95683			7.7493	0.95795				30.9972	0.97209			30.9972	0.97014			30.9972
		7.7593	0.94073			7.7593	0.95172			7.7593	0.94694				15.5186	0.96375			15.5186	0.96903			15.5186	0.96902				7.7593	0.95992			7.7593	0.95688			7.7593	0.95801				31.0372	0.97213			31.0372	0.97018			31.0372
		7.7693	0.9408			7.7693	0.95178			7.7693	0.947				15.5386	0.96379			15.5386	0.96907			15.5386	0.96906				7.7693	0.95997			7.7693	0.95694			7.7693	0.95806				31.0772	0.97216			31.0772	0.97022			31.0772
		7.7793	0.94087			7.7793	0.95184			7.7793	0.94707				15.5586	0.96384			15.5586	0.96911			15.5586	0.9691				7.7793	0.96002			7.7793	0.95699			7.7793	0.95811				31.1172	0.9722			31.1172	0.97025			31.1172
		7.7893	0.94094			7.7893	0.9519			7.7893	0.94713				15.5786	0.96388			15.5786	0.96915			15.5786	0.96914				7.7893	0.96007			7.7893	0.95704			7.7893	0.95816				31.1572	0.97223			31.1572	0.97029			31.1572
		7.7993	0.94101			7.7993	0.95195			7.7993	0.9472				15.5986	0.96393			15.5986	0.96918			15.5986	0.96918				7.7993	0.96012			7.7993	0.9571			7.7993	0.95821				31.1972	0.97227			31.1972	0.97033			31.1972
		7.8093	0.94108			7.8093	0.95201			7.8093	0.94726				15.6186	0.96397			15.6186	0.96922			15.6186	0.96921				7.8093	0.96017			7.8093	0.95715			7.8093	0.95826				31.2372	0.9723			31.2372	0.97037			31.2372
		7.8193	0.94115			7.8193	0.95207			7.8193	0.94732				15.6386	0.96401			15.6386	0.96926			15.6386	0.96925				7.8193	0.96022			7.8193	0.9572			7.8193	0.95831				31.2772	0.97233			31.2772	0.9704			31.2772
		7.82929	0.94122			7.82929	0.95213			7.82929	0.94739				15.6586	0.96406			15.6586	0.9693			15.6586	0.96929				7.82929	0.96027			7.82929	0.95725			7.82929	0.95837				31.3172	0.97237			31.3172	0.97044			31.3172
		7.83929	0.94129			7.83929	0.95219			7.83929	0.94745				15.6786	0.9641			15.6786	0.96934			15.6786	0.96933				7.83929	0.96032			7.83929	0.9573			7.83929	0.95842				31.3572	0.9724			31.3572	0.97048			31.3572
		7.84929	0.94137			7.84929	0.95225			7.84929	0.94752				15.6986	0.96415			15.6986	0.96937			15.6986	0.96937				7.84929	0.96036			7.84929	0.95736			7.84929	0.95847				31.3972	0.97244			31.3972	0.97051			31.3972
		7.85929	0.94144			7.85929	0.9523			7.85929	0.94758				15.7186	0.96419			15.7186	0.96941			15.7186	0.9694				7.85929	0.96041			7.85929	0.95741			7.85929	0.95852				31.4372	0.97247			31.4372	0.97055			31.4372
		7.86929	0.94151			7.86929	0.95236			7.86929	0.94764				15.7386	0.96424			15.7386	0.96945			15.7386	0.96944				7.86929	0.96046			7.86929	0.95746			7.86929	0.95857				31.4772	0.9725			31.4772	0.97058			31.4772
		7.87929	0.94158			7.87929	0.95242			7.87929	0.9477				15.7586	0.96428			15.7586	0.96949			15.7586	0.96948				7.87929	0.96051			7.87929	0.95751			7.87929	0.95862				31.5172	0.97254			31.5172	0.97062			31.5172
		7.88929	0.94165			7.88929	0.95248			7.88929	0.94777				15.7786	0.96432			15.7786	0.96953			15.7786	0.96952				7.88929	0.96056			7.88929	0.95756			7.88929	0.95867				31.5572	0.97257			31.5572	0.97066			31.5572
		7.89929	0.94171			7.89929	0.95253			7.89929	0.94783				15.7986	0.96437			15.7986	0.96956			15.7986	0.96955				7.89929	0.9606			7.89929	0.95762			7.89929	0.95872				31.5971	0.97261			31.5971	0.97069			31.5971
		7.90929	0.94178			7.90929	0.95259			7.90929	0.94789				15.8186	0.96441			15.8186	0.9696			15.8186	0.96959				7.90929	0.96065			7.90929	0.95767			7.90929	0.95877				31.6371	0.97264			31.6371	0.97073			31.6371
		7.91929	0.94185			7.91929	0.95265			7.91929	0.94796				15.8386	0.96445			15.8386	0.96964			15.8386	0.96963				7.91929	0.9607			7.91929	0.95772			7.91929	0.95882				31.6772	0.97267			31.6772	0.97077			31.6772
		7.92929	0.94192			7.92929	0.9527			7.92929	0.94802				15.8586	0.9645			15.8586	0.96967			15.8586	0.96967				7.92929	0.96075			7.92929	0.95777			7.92929	0.95887				31.7171	0.97271			31.7171	0.9708			31.7171
		7.93928	0.94199			7.93928	0.95276			7.93928	0.94808				15.8786	0.96454			15.8786	0.96971			15.8786	0.9697				7.93928	0.9608			7.93928	0.95782			7.93928	0.95892				31.7571	0.97274			31.7571	0.97084			31.7571
		7.94928	0.94206			7.94928	0.95282			7.94928	0.94814				15.8986	0.96458			15.8986	0.96975			15.8986	0.96974				7.94928	0.96084			7.94928	0.95787			7.94928	0.95897				31.7971	0.97277			31.7971	0.97087			31.7971
		7.95928	0.94213			7.95928	0.95287			7.95928	0.9482				15.9186	0.96463			15.9186	0.96979			15.9186	0.96978				7.95928	0.96089			7.95928	0.95792			7.95928	0.95902				31.8371	0.97281			31.8371	0.97091			31.8371
		7.96928	0.9422			7.96928	0.95293			7.96928	0.94826				15.9386	0.96467			15.9386	0.96982			15.9386	0.96981				7.96928	0.96094			7.96928	0.95797			7.96928	0.95907				31.8771	0.97284			31.8771	0.97094			31.8771
		7.97928	0.94227			7.97928	0.95299			7.97928	0.94833				15.9586	0.96471			15.9586	0.96986			15.9586	0.96985				7.97928	0.96098			7.97928	0.95802			7.97928	0.95912				31.9171	0.97287			31.9171	0.97098			31.9171
		7.98928	0.94233			7.98928	0.95304			7.98928	0.94839				15.9786	0.96475			15.9786	0.9699			15.9786	0.96989				7.98928	0.96103			7.98928	0.95807			7.98928	0.95917				31.9571	0.97291			31.9571	0.97101			31.9571
		7.99928	0.9424			7.99928	0.9531			7.99928	0.94845				15.9986	0.9648			15.9986	0.96993			15.9986	0.96992				7.99928	0.96108			7.99928	0.95812			7.99928	0.95921				31.9971	0.97294			31.9971	0.97105			31.9971
		8.00928	0.94247			8.00928	0.95315			8.00928	0.94851				16.0186	0.96484			16.0186	0.96997			16.0186	0.96996				8.00928	0.96112			8.00928	0.95817			8.00928	0.95926				32.0371	0.97297			32.0371	0.97108			32.0371
		8.01928	0.94254			8.01928	0.95321			8.01928	0.94857				16.0386	0.96488			16.0386	0.97			16.0386	0.97				8.01928	0.96117			8.01928	0.95822			8.01928	0.95931				32.0771	0.97301			32.0771	0.97112			32.0771
		8.02928	0.9426			8.02928	0.95327			8.02928	0.94863				16.0586	0.96492			16.0586	0.97004			16.0586	0.97003				8.02928	0.96122			8.02928	0.95827			8.02928	0.95936				32.1171	0.97304			32.1171	0.97115			32.1171
		8.03928	0.94267			8.03928	0.95332			8.03928	0.94869				16.0785	0.96496			16.0785	0.97008			16.0785	0.97007				8.03928	0.96126			8.03928	0.95832			8.03928	0.95941				32.1571	0.97307			32.1571	0.97119			32.1571
		8.04927	0.94274			8.04927	0.95338			8.04927	0.94875				16.0985	0.96501			16.0985	0.97011			16.0985	0.97011				8.04927	0.96131			8.04927	0.95837			8.04927	0.95946				32.1971	0.9731			32.1971	0.97122			32.1971
		8.05927	0.94281			8.05927	0.95343			8.05927	0.94881				16.1185	0.96505			16.1185	0.97015			16.1185	0.97014				8.05927	0.96136			8.05927	0.95842			8.05927	0.95951				32.2371	0.97314			32.2371	0.97126			32.2371
		8.06927	0.94287			8.06927	0.95349			8.06927	0.94887				16.1385	0.96509			16.1385	0.97018			16.1385	0.97018				8.06927	0.9614			8.06927	0.95847			8.06927	0.95955				32.2771	0.97317			32.2771	0.97129			32.2771
		8.07927	0.94294			8.07927	0.95354			8.07927	0.94893				16.1585	0.96513			16.1585	0.97022			16.1585	0.97021				8.07927	0.96145			8.07927	0.95852			8.07927	0.9596				32.3171	0.9732			32.3171	0.97133			32.3171
		8.08927	0.94301			8.08927	0.9536			8.08927	0.94899				16.1785	0.96517			16.1785	0.97026			16.1785	0.97025				8.08927	0.96149			8.08927	0.95857			8.08927	0.95965				32.3571	0.97323			32.3571	0.97136			32.3571
		8.09927	0.94307			8.09927	0.95365			8.09927	0.94905				16.1985	0.96522			16.1985	0.97029			16.1985	0.97028				8.09927	0.96154			8.09927	0.95862			8.09927	0.9597				32.3971	0.97326			32.3971	0.9714			32.3971
		8.10927	0.94314			8.10927	0.95371			8.10927	0.94911				16.2185	0.96526			16.2185	0.97033			16.2185	0.97032				8.10927	0.96159			8.10927	0.95867			8.10927	0.95974				32.4371	0.9733			32.4371	0.97143			32.4371
		8.11927	0.9432			8.11927	0.95376			8.11927	0.94917				16.2385	0.9653			16.2385	0.97036			16.2385	0.97036				8.11927	0.96163			8.11927	0.95872			8.11927	0.95979				32.4771	0.97333			32.4771	0.97146			32.4771
		8.12927	0.94327			8.12927	0.95381			8.12927	0.94923				16.2585	0.96534			16.2585	0.9704			16.2585	0.97039				8.12927	0.96168			8.12927	0.95876			8.12927	0.95984				32.5171	0.97336			32.5171	0.9715			32.5171
		8.13927	0.94334			8.13927	0.95387			8.13927	0.94929				16.2785	0.96538			16.2785	0.97043			16.2785	0.97043				8.13927	0.96172			8.13927	0.95881			8.13927	0.95989				32.5571	0.97339			32.5571	0.97153			32.5571
		8.14927	0.9434			8.14927	0.95392			8.14927	0.94935				16.2985	0.96542			16.2985	0.97047			16.2985	0.97046				8.14927	0.96177			8.14927	0.95886			8.14927	0.95993				32.5971	0.97342			32.5971	0.97157			32.5971
		8.15926	0.94347			8.15926	0.95398			8.15926	0.94941				16.3185	0.96546			16.3185	0.9705			16.3185	0.9705				8.15926	0.96181			8.15926	0.95891			8.15926	0.95998				32.6371	0.97346			32.6371	0.9716			32.6371
		8.16926	0.94353			8.16926	0.95403			8.16926	0.94947				16.3385	0.9655			16.3385	0.97054			16.3385	0.97053				8.16926	0.96186			8.16926	0.95896			8.16926	0.96003				32.6771	0.97349			32.6771	0.97163			32.6771
		8.17926	0.9436			8.17926	0.95408			8.17926	0.94953				16.3585	0.96554			16.3585	0.97057			16.3585	0.97057				8.17926	0.9619			8.17926	0.95901			8.17926	0.96008				32.7171	0.97352			32.7171	0.97167			32.7171
		8.18926	0.94366			8.18926	0.95414			8.18926	0.94958				16.3785	0.96558			16.3785	0.97061			16.3785	0.9706				8.18926	0.96195			8.18926	0.95905			8.18926	0.96012				32.757	0.97355			32.757	0.9717			32.757
		8.19926	0.94373			8.19926	0.95419			8.19926	0.94964				16.3985	0.96562			16.3985	0.97064			16.3985	0.97064				8.19926	0.96199			8.19926	0.9591			8.19926	0.96017				32.797	0.97358			32.797	0.97174			32.797
		8.20926	0.94379			8.20926	0.95424			8.20926	0.9497				16.4185	0.96567			16.4185	0.97068			16.4185	0.97067				8.20926	0.96204			8.20926	0.95915			8.20926	0.96022				32.837	0.97361			32.837	0.97177			32.837
		8.21926	0.94386			8.21926	0.9543			8.21926	0.94976				16.4385	0.96571			16.4385	0.97071			16.4385	0.97071				8.21926	0.96208			8.21926	0.9592			8.21926	0.96026				32.877	0.97364			32.877	0.9718			32.877
		8.22926	0.94392			8.22926	0.95435			8.22926	0.94982				16.4585	0.96575			16.4585	0.97075			16.4585	0.97074				8.22926	0.96212			8.22926	0.95925			8.22926	0.96031				32.917	0.97368			32.917	0.97184			32.917
		8.23926	0.94399			8.23926	0.9544			8.23926	0.94987				16.4785	0.96579			16.4785	0.97078			16.4785	0.97077				8.23926	0.96217			8.23926	0.95929			8.23926	0.96035				32.957	0.97371			32.957	0.97187			32.957
		8.24926	0.94405			8.24926	0.95446			8.24926	0.94993				16.4985	0.96583			16.4985	0.97082			16.4985	0.97081				8.24926	0.96221			8.24926	0.95934			8.24926	0.9604				32.997	0.97374			32.997	0.9719			32.997
		8.25926	0.94411			8.25926	0.95451			8.25926	0.94999				16.5185	0.96587			16.5185	0.97085			16.5185	0.97084				8.25926	0.96226			8.25926	0.95939			8.25926	0.96045				33.037	0.97377			33.037	0.97193			33.037
		8.26925	0.94418			8.26925	0.95456			8.26925	0.95005				16.5385	0.96591			16.5385	0.97088			16.5385	0.97088				8.26925	0.9623			8.26925	0.95943			8.26925	0.96049				33.077	0.9738			33.077	0.97197			33.077
		8.27925	0.94424			8.27925	0.95461			8.27925	0.95011				16.5585	0.96595			16.5585	0.97092			16.5585	0.97091				8.27925	0.96234			8.27925	0.95948			8.27925	0.96054				33.117	0.97383			33.117	0.972			33.117
		8.28925	0.9443			8.28925	0.95466			8.28925	0.95016				16.5785	0.96599			16.5785	0.97095			16.5785	0.97095				8.28925	0.96239			8.28925	0.95953			8.28925	0.96058				33.157	0.97386			33.157	0.97203			33.157
		8.29925	0.94437			8.29925	0.95472			8.29925	0.95022				16.5985	0.96603			16.5985	0.97099			16.5985	0.97098				8.29925	0.96243			8.29925	0.95958			8.29925	0.96063				33.197	0.97389			33.197	0.97207			33.197
		8.30925	0.94443			8.30925	0.95477			8.30925	0.95028				16.6185	0.96606			16.6185	0.97102			16.6185	0.97101				8.30925	0.96248			8.30925	0.95962			8.30925	0.96068				33.237	0.97392			33.237	0.9721			33.237
		8.31925	0.94449			8.31925	0.95482			8.31925	0.95033				16.6385	0.9661			16.6385	0.97105			16.6385	0.97105				8.31925	0.96252			8.31925	0.95967			8.31925	0.96072				33.277	0.97395			33.277	0.97213			33.277
		8.32925	0.94456			8.32925	0.95487			8.32925	0.95039				16.6585	0.96614			16.6585	0.97109			16.6585	0.97108				8.32925	0.96256			8.32925	0.95972			8.32925	0.96077				33.317	0.97398			33.317	0.97216			33.317
		8.33925	0.94462			8.33925	0.95492			8.33925	0.95045				16.6785	0.96618			16.6785	0.97112			16.6785	0.97111				8.33925	0.96261			8.33925	0.95976			8.33925	0.96081				33.357	0.97401			33.357	0.9722			33.357
		8.34925	0.94468			8.34925	0.95498			8.34925	0.9505				16.6985	0.96622			16.6985	0.97116			16.6985	0.97115				8.34925	0.96265			8.34925	0.95981			8.34925	0.96086				33.397	0.97404			33.397	0.97223			33.397
		8.35925	0.94474			8.35925	0.95503			8.35925	0.95056				16.7185	0.96626			16.7185	0.97119			16.7185	0.97118				8.35925	0.96269			8.35925	0.95985			8.35925	0.9609				33.437	0.97407			33.437	0.97226			33.437
		8.36925	0.94481			8.36925	0.95508			8.36925	0.95062				16.7385	0.9663			16.7385	0.97122			16.7385	0.97122				8.36925	0.96273			8.36925	0.9599			8.36925	0.96095				33.477	0.9741			33.477	0.97229			33.477
		8.37925	0.94487			8.37925	0.95513			8.37925	0.95067				16.7585	0.96634			16.7585	0.97126			16.7585	0.97125				8.37925	0.96278			8.37925	0.95995			8.37925	0.96099				33.517	0.97413			33.517	0.97233			33.517
		8.38924	0.94493			8.38924	0.95518			8.38924	0.95073				16.7785	0.96638			16.7785	0.97129			16.7785	0.97128				8.38924	0.96282			8.38924	0.95999			8.38924	0.96104				33.557	0.97417			33.557	0.97236			33.557
		8.39924	0.94499			8.39924	0.95523			8.39924	0.95078				16.7985	0.96642			16.7985	0.97132			16.7985	0.97132				8.39924	0.96286			8.39924	0.96004			8.39924	0.96108				33.597	0.97419			33.597	0.97239			33.597
		8.40924	0.94506			8.40924	0.95528			8.40924	0.95084				16.8185	0.96645			16.8185	0.97136			16.8185	0.97135				8.40924	0.96291			8.40924	0.96008			8.40924	0.96113				33.637	0.97422			33.637	0.97242			33.637
		8.41924	0.94512			8.41924	0.95533			8.41924	0.95089				16.8385	0.96649			16.8385	0.97139			16.8385	0.97138				8.41924	0.96295			8.41924	0.96013			8.41924	0.96117				33.677	0.97425			33.677	0.97245			33.677
		8.42924	0.94518			8.42924	0.95538			8.42924	0.95095				16.8585	0.96653			16.8585	0.97142			16.8585	0.97141				8.42924	0.96299			8.42924	0.96017			8.42924	0.96121				33.717	0.97428			33.717	0.97249			33.717
		8.43924	0.94524			8.43924	0.95543			8.43924	0.951				16.8785	0.96657			16.8785	0.97145			16.8785	0.97145				8.43924	0.96303			8.43924	0.96022			8.43924	0.96126				33.757	0.97431			33.757	0.97252			33.757
		8.44924	0.9453			8.44924	0.95549			8.44924	0.95106				16.8985	0.96661			16.8985	0.97149			16.8985	0.97148				8.44924	0.96307			8.44924	0.96026			8.44924	0.9613				33.797	0.97434			33.797	0.97255			33.797
		8.45924	0.94536			8.45924	0.95554			8.45924	0.95111				16.9185	0.96665			16.9185	0.97152			16.9185	0.97151				8.45924	0.96312			8.45924	0.96031			8.45924	0.96135				33.837	0.97437			33.837	0.97258			33.837
		8.46924	0.94542			8.46924	0.95559			8.46924	0.95117				16.9385	0.96668			16.9385	0.97155			16.9385	0.97155				8.46924	0.96316			8.46924	0.96035			8.46924	0.96139				33.877	0.9744			33.877	0.97261			33.877
		8.47924	0.94548			8.47924	0.95564			8.47924	0.95122				16.9585	0.96672			16.9585	0.97159			16.9585	0.97158				8.47924	0.9632			8.47924	0.9604			8.47924	0.96143				33.9169	0.97443			33.9169	0.97264			33.9169
		8.48924	0.94554			8.48924	0.95569			8.48924	0.95128				16.9785	0.96676			16.9785	0.97162			16.9785	0.97161				8.48924	0.96324			8.48924	0.96044			8.48924	0.96148				33.9569	0.97446			33.9569	0.97267			33.9569
		8.49923	0.94561			8.49923	0.95574			8.49923	0.95133				16.9985	0.9668			16.9985	0.97165			16.9985	0.97164				8.49923	0.96328			8.49923	0.96049			8.49923	0.96152				33.9969	0.97449			33.9969	0.97271			33.9969
		8.50923	0.94567			8.50923	0.95579			8.50923	0.95139				17.0185	0.96684			17.0185	0.97168			17.0185	0.97168				8.50923	0.96333			8.50923	0.96053			8.50923	0.96156				34.0369	0.97452			34.0369	0.97274			34.0369
		8.51923	0.94573			8.51923	0.95583			8.51923	0.95144				17.0385	0.96687			17.0385	0.97171			17.0385	0.97171				8.51923	0.96337			8.51923	0.96058			8.51923	0.96161				34.0769	0.97455			34.0769	0.97277			34.0769
		8.52923	0.94579			8.52923	0.95588			8.52923	0.9515				17.0585	0.96691			17.0585	0.97175			17.0585	0.97174				8.52923	0.96341			8.52923	0.96062			8.52923	0.96165				34.1169	0.97458			34.1169	0.9728			34.1169
		8.53923	0.94585			8.53923	0.95593			8.53923	0.95155				17.0785	0.96695			17.0785	0.97178			17.0785	0.97177				8.53923	0.96345			8.53923	0.96067			8.53923	0.96169				34.1569	0.97461			34.1569	0.97283			34.1569
		8.54923	0.94591			8.54923	0.95598			8.54923	0.9516				17.0985	0.96699			17.0985	0.97181			17.0985	0.9718				8.54923	0.96349			8.54923	0.96071			8.54923	0.96174				34.1969	0.97464			34.1969	0.97286			34.1969
		8.55923	0.94597			8.55923	0.95603			8.55923	0.95166				17.1185	0.96702			17.1185	0.97184			17.1185	0.97184				8.55923	0.96353			8.55923	0.96076			8.55923	0.96178				34.2369	0.97467			34.2369	0.97289			34.2369
		8.56923	0.94603			8.56923	0.95608			8.56923	0.95171				17.1385	0.96706			17.1385	0.97188			17.1385	0.97187				8.56923	0.96357			8.56923	0.9608			8.56923	0.96182				34.2769	0.97469			34.2769	0.97292			34.2769
		8.57923	0.94609			8.57923	0.95613			8.57923	0.95177				17.1584	0.9671			17.1584	0.97191			17.1584	0.9719				8.57923	0.96361			8.57923	0.96084			8.57923	0.96187				34.3169	0.97472			34.3169	0.97295			34.3169
		8.58923	0.94614			8.58923	0.95618			8.58923	0.95182				17.1785	0.96713			17.1785	0.97194			17.1785	0.97193				8.58923	0.96365			8.58923	0.96089			8.58923	0.96191				34.3569	0.97475			34.3569	0.97298			34.3569
		8.59923	0.9462			8.59923	0.95623			8.59923	0.95187				17.1985	0.96717			17.1985	0.97197			17.1985	0.97196				8.59923	0.9637			8.59923	0.96093			8.59923	0.96195				34.3969	0.97478			34.3969	0.97301			34.3969
		8.60922	0.94626			8.60922	0.95628			8.60922	0.95193				17.2185	0.96721			17.2185	0.972			17.2185	0.972				8.60922	0.96374			8.60922	0.96097			8.60922	0.96199				34.4369	0.97481			34.4369	0.97304			34.4369
		8.61922	0.94632			8.61922	0.95632			8.61922	0.95198				17.2385	0.96724			17.2385	0.97203			17.2385	0.97203				8.61922	0.96378			8.61922	0.96102			8.61922	0.96204				34.4769	0.97484			34.4769	0.97308			34.4769
		8.62922	0.94638			8.62922	0.95637			8.62922	0.95203				17.2584	0.96728			17.2584	0.97207			17.2584	0.97206				8.62922	0.96382			8.62922	0.96106			8.62922	0.96208				34.5169	0.97487			34.5169	0.97311			34.5169
		8.63922	0.94644			8.63922	0.95642			8.63922	0.95208				17.2784	0.96732			17.2784	0.9721			17.2784	0.97209				8.63922	0.96386			8.63922	0.9611			8.63922	0.96212				34.5569	0.97489			34.5569	0.97314			34.5569
		8.64922	0.9465			8.64922	0.95647			8.64922	0.95214				17.2984	0.96735			17.2984	0.97213			17.2984	0.97212				8.64922	0.9639			8.64922	0.96115			8.64922	0.96216				34.5969	0.97492			34.5969	0.97317			34.5969
		8.65922	0.94656			8.65922	0.95652			8.65922	0.95219				17.3184	0.96739			17.3184	0.97216			17.3184	0.97215				8.65922	0.96394			8.65922	0.96119			8.65922	0.9622				34.6369	0.97495			34.6369	0.9732			34.6369
		8.66922	0.94661			8.66922	0.95657			8.66922	0.95224				17.3384	0.96743			17.3384	0.97219			17.3384	0.97218				8.66922	0.96398			8.66922	0.96123			8.66922	0.96225				34.6769	0.97498			34.6769	0.97323			34.6769
		8.67922	0.94667			8.67922	0.95661			8.67922	0.95229				17.3584	0.96746			17.3584	0.97222			17.3584	0.97221				8.67922	0.96402			8.67922	0.96128			8.67922	0.96229				34.7169	0.97501			34.7169	0.97326			34.7169
		8.68922	0.94673			8.68922	0.95666			8.68922	0.95235				17.3784	0.9675			17.3784	0.97225			17.3784	0.97225				8.68922	0.96406			8.68922	0.96132			8.68922	0.96233				34.7569	0.97503			34.7569	0.97329			34.7569
		8.69922	0.94679			8.69922	0.95671			8.69922	0.9524				17.3984	0.96754			17.3984	0.97228			17.3984	0.97228				8.69922	0.9641			8.69922	0.96136			8.69922	0.96237				34.7969	0.97506			34.7969	0.97332			34.7969
		8.70922	0.94685			8.70922	0.95676			8.70922	0.95245				17.4184	0.96757			17.4184	0.97231			17.4184	0.97231				8.70922	0.96414			8.70922	0.9614			8.70922	0.96241				34.8369	0.97509			34.8369	0.97335			34.8369
		8.71921	0.9469			8.71921	0.9568			8.71921	0.9525				17.4384	0.96761			17.4384	0.97235			17.4384	0.97234				8.71921	0.96418			8.71921	0.96145			8.71921	0.96246				34.8769	0.97512			34.8769	0.97338			34.8769
		8.72921	0.94696			8.72921	0.95685			8.72921	0.95255				17.4584	0.96764			17.4584	0.97238			17.4584	0.97237				8.72921	0.96422			8.72921	0.96149			8.72921	0.9625				34.9168	0.97515			34.9168	0.97341			34.9168
		8.73921	0.94702			8.73921	0.9569			8.73921	0.95261				17.4784	0.96768			17.4784	0.97241			17.4784	0.9724				8.73921	0.96426			8.73921	0.96153			8.73921	0.96254				34.9569	0.97517			34.9569	0.97344			34.9569
		8.74921	0.94708			8.74921	0.95695			8.74921	0.95266				17.4984	0.96772			17.4984	0.97244			17.4984	0.97243				8.74921	0.9643			8.74921	0.96157			8.74921	0.96258				34.9969	0.9752			34.9969	0.97346			34.9969
		8.75921	0.94713			8.75921	0.95699			8.75921	0.95271				17.5184	0.96775			17.5184	0.97247			17.5184	0.97246				8.75921	0.96433			8.75921	0.96162			8.75921	0.96262				35.0368	0.97523			35.0368	0.97349			35.0368
		8.76921	0.94719			8.76921	0.95704			8.76921	0.95276				17.5384	0.96779			17.5384	0.9725			17.5384	0.97249				8.76921	0.96437			8.76921	0.96166			8.76921	0.96266				35.0768	0.97526			35.0768	0.97352			35.0768
		8.77921	0.94725			8.77921	0.95709			8.77921	0.95281				17.5584	0.96782			17.5584	0.97253			17.5584	0.97252				8.77921	0.96441			8.77921	0.9617			8.77921	0.9627				35.1168	0.97528			35.1168	0.97355			35.1168
		8.78921	0.94731			8.78921	0.95713			8.78921	0.95286				17.5784	0.96786			17.5784	0.97256			17.5784	0.97255				8.78921	0.96445			8.78921	0.96174			8.78921	0.96274				35.1568	0.97531			35.1568	0.97358			35.1568
		8.79921	0.94736			8.79921	0.95718			8.79921	0.95291				17.5984	0.96789			17.5984	0.97259			17.5984	0.97258				8.79921	0.96449			8.79921	0.96178			8.79921	0.96278				35.1968	0.97534			35.1968	0.97361			35.1968
		8.80921	0.94742			8.80921	0.95723			8.80921	0.95297				17.6184	0.96793			17.6184	0.97262			17.6184	0.97261				8.80921	0.96453			8.80921	0.96183			8.80921	0.96282				35.2368	0.97537			35.2368	0.97364			35.2368
		8.81921	0.94748			8.81921	0.95727			8.81921	0.95302				17.6384	0.96796			17.6384	0.97265			17.6384	0.97264				8.81921	0.96457			8.81921	0.96187			8.81921	0.96287				35.2768	0.97539			35.2768	0.97367			35.2768
		8.8292	0.94753			8.8292	0.95732			8.8292	0.95307				17.6584	0.968			17.6584	0.97268			17.6584	0.97267				8.8292	0.96461			8.8292	0.96191			8.8292	0.96291				35.3168	0.97542			35.3168	0.9737			35.3168
		8.8392	0.94759			8.8392	0.95737			8.8392	0.95312				17.6784	0.96803			17.6784	0.97271			17.6784	0.9727				8.8392	0.96465			8.8392	0.96195			8.8392	0.96295				35.3568	0.97545			35.3568	0.97373			35.3568
		8.8492	0.94764			8.8492	0.95741			8.8492	0.95317				17.6984	0.96807			17.6984	0.97274			17.6984	0.97273				8.8492	0.96468			8.8492	0.96199			8.8492	0.96299				35.3968	0.97547			35.3968	0.97376			35.3968
		8.8592	0.9477			8.8592	0.95746			8.8592	0.95322				17.7184	0.9681			17.7184	0.97277			17.7184	0.97276				8.8592	0.96472			8.8592	0.96203			8.8592	0.96303				35.4368	0.9755			35.4368	0.97379			35.4368
		8.8692	0.94776			8.8692	0.9575			8.8692	0.95327				17.7384	0.96814			17.7384	0.9728			17.7384	0.97279				8.8692	0.96476			8.8692	0.96207			8.8692	0.96307				35.4768	0.97553			35.4768	0.97381			35.4768
		8.8792	0.94781			8.8792	0.95755			8.8792	0.95332				17.7584	0.96817			17.7584	0.97283			17.7584	0.97282				8.8792	0.9648			8.8792	0.96212			8.8792	0.96311				35.5168	0.97556			35.5168	0.97384			35.5168
		8.8892	0.94787			8.8892	0.95759			8.8892	0.95337				17.7784	0.96821			17.7784	0.97286			17.7784	0.97285				8.8892	0.96484			8.8892	0.96216			8.8892	0.96315				35.5568	0.97558			35.5568	0.97387			35.5568
		8.8992	0.94792			8.8992	0.95764			8.8992	0.95342				17.7984	0.96824			17.7984	0.97289			17.7984	0.97288				8.8992	0.96488			8.8992	0.9622			8.8992	0.96319				35.5968	0.97561			35.5968	0.9739			35.5968
		8.9092	0.94798			8.9092	0.95769			8.9092	0.95347				17.8184	0.96828			17.8184	0.97292			17.8184	0.97291				8.9092	0.96491			8.9092	0.96224			8.9092	0.96323				35.6368	0.97564			35.6368	0.97393			35.6368
		8.9192	0.94803			8.9192	0.95773			8.9192	0.95352				17.8384	0.96831			17.8384	0.97295			17.8384	0.97294				8.9192	0.96495			8.9192	0.96228			8.9192	0.96327				35.6768	0.97566			35.6768	0.97396			35.6768
		8.9292	0.94809			8.9292	0.95778			8.9292	0.95357				17.8584	0.96835			17.8584	0.97298			17.8584	0.97297				8.9292	0.96499			8.9292	0.96232			8.9292	0.96331				35.7168	0.97569			35.7168	0.97399			35.7168
		8.93919	0.94814			8.93919	0.95782			8.93919	0.95362				17.8784	0.96838			17.8784	0.97301			17.8784	0.973				8.93919	0.96503			8.93919	0.96236			8.93919	0.96335				35.7568	0.97572			35.7568	0.97401			35.7568
		8.94919	0.9482			8.94919	0.95787			8.94919	0.95367				17.8984	0.96841			17.8984	0.97304			17.8984	0.97303				8.94919	0.96507			8.94919	0.9624			8.94919	0.96338				35.7968	0.97574			35.7968	0.97404			35.7968
		8.95919	0.94825			8.95919	0.95791			8.95919	0.95372				17.9184	0.96845			17.9184	0.97307			17.9184	0.97306				8.95919	0.9651			8.95919	0.96244			8.95919	0.96342				35.8368	0.97577			35.8368	0.97407			35.8368
		8.96919	0.94831			8.96919	0.95796			8.96919	0.95377				17.9384	0.96848			17.9384	0.9731			17.9384	0.97309				8.96919	0.96514			8.96919	0.96248			8.96919	0.96346				35.8768	0.9758			35.8768	0.9741			35.8768
		8.97919	0.94836			8.97919	0.958			8.97919	0.95381				17.9584	0.96852			17.9584	0.97312			17.9584	0.97312				8.97919	0.96518			8.97919	0.96252			8.97919	0.9635				35.9168	0.97582			35.9168	0.97413			35.9168
		8.98919	0.94842			8.98919	0.95805			8.98919	0.95386				17.9784	0.96855			17.9784	0.97315			17.9784	0.97315				8.98919	0.96522			8.98919	0.96256			8.98919	0.96354				35.9568	0.97585			35.9568	0.97415			35.9568
		8.99919	0.94847			8.99919	0.95809			8.99919	0.95391				17.9984	0.96858			17.9984	0.97318			17.9984	0.97318				8.99919	0.96525			8.99919	0.9626			8.99919	0.96358				35.9968	0.97587			35.9968	0.97418			35.9968
		9.00919	0.94853			9.00919	0.95814			9.00919	0.95396				18.0184	0.96862			18.0184	0.97321			18.0184	0.97321				9.00919	0.96529			9.00919	0.96264			9.00919	0.96362				36.0367	0.9759			36.0367	0.97421			36.0367
		9.01919	0.94858			9.01919	0.95818			9.01919	0.95401				18.0384	0.96865			18.0384	0.97324			18.0384	0.97323				9.01919	0.96533			9.01919	0.96268			9.01919	0.96366				36.0767	0.97593			36.0767	0.97424			36.0767
		9.02919	0.94863			9.02919	0.95822			9.02919	0.95406				18.0584	0.96869			18.0584	0.97327			18.0584	0.97326				9.02919	0.96536			9.02919	0.96272			9.02919	0.9637				36.1168	0.97595			36.1168	0.97427			36.1168
		9.03919	0.94869			9.03919	0.95827			9.03919	0.95411				18.0784	0.96872			18.0784	0.9733			18.0784	0.97329				9.03919	0.9654			9.03919	0.96276			9.03919	0.96374				36.1567	0.97598			36.1567	0.97429			36.1567
		9.04918	0.94874			9.04918	0.95831			9.04918	0.95416				18.0984	0.96875			18.0984	0.97333			18.0984	0.97332				9.04918	0.96544			9.04918	0.9628			9.04918	0.96377				36.1967	0.976			36.1967	0.97432			36.1967
		9.05918	0.9488			9.05918	0.95836			9.05918	0.9542				18.1184	0.96879			18.1184	0.97336			18.1184	0.97335				9.05918	0.96547			9.05918	0.96284			9.05918	0.96381				36.2367	0.97603			36.2367	0.97435			36.2367
		9.06918	0.94885			9.06918	0.9584			9.06918	0.95425				18.1384	0.96882			18.1384	0.97338			18.1384	0.97338				9.06918	0.96551			9.06918	0.96288			9.06918	0.96385				36.2767	0.97606			36.2767	0.97438			36.2767
		9.07918	0.9489			9.07918	0.95845			9.07918	0.9543				18.1584	0.96885			18.1584	0.97341			18.1584	0.97341				9.07918	0.96555			9.07918	0.96292			9.07918	0.96389				36.3167	0.97608			36.3167	0.9744			36.3167
		9.08918	0.94896			9.08918	0.95849			9.08918	0.95435				18.1784	0.96889			18.1784	0.97344			18.1784	0.97343				9.08918	0.96558			9.08918	0.96296			9.08918	0.96393				36.3567	0.97611			36.3567	0.97443			36.3567
		9.09918	0.94901			9.09918	0.95853			9.09918	0.9544				18.1984	0.96892			18.1984	0.97347			18.1984	0.97346				9.09918	0.96562			9.09918	0.963			9.09918	0.96397				36.3967	0.97613			36.3967	0.97446			36.3967
		9.10918	0.94906			9.10918	0.95858			9.10918	0.95444				18.2184	0.96895			18.2184	0.9735			18.2184	0.97349				9.10918	0.96566			9.10918	0.96304			9.10918	0.964				36.4367	0.97616			36.4367	0.97449			36.4367
		9.11918	0.94912			9.11918	0.95862			9.11918	0.95449				18.2384	0.96899			18.2384	0.97353			18.2384	0.97352				9.11918	0.96569			9.11918	0.96308			9.11918	0.96404				36.4767	0.97618			36.4767	0.97451			36.4767
		9.12918	0.94917			9.12918	0.95866			9.12918	0.95454				18.2584	0.96902			18.2584	0.97355			18.2584	0.97355				9.12918	0.96573			9.12918	0.96311			9.12918	0.96408				36.5167	0.97621			36.5167	0.97454			36.5167
		9.13918	0.94922			9.13918	0.95871			9.13918	0.95459				18.2783	0.96905			18.2783	0.97358			18.2783	0.97358				9.13918	0.96577			9.13918	0.96315			9.13918	0.96412				36.5567	0.97623			36.5567	0.97457			36.5567
		9.14918	0.94927			9.14918	0.95875			9.14918	0.95463				18.2983	0.96908			18.2983	0.97361			18.2983	0.9736				9.14918	0.9658			9.14918	0.96319			9.14918	0.96416				36.5967	0.97626			36.5967	0.9746			36.5967
		9.15917	0.94933			9.15917	0.95879			9.15917	0.95468				18.3183	0.96912			18.3183	0.97364			18.3183	0.97363				9.15917	0.96584			9.15917	0.96323			9.15917	0.96419				36.6367	0.97629			36.6367	0.97462			36.6367
		9.16917	0.94938			9.16917	0.95884			9.16917	0.95473				18.3383	0.96915			18.3383	0.97367			18.3383	0.97366				9.16917	0.96587			9.16917	0.96327			9.16917	0.96423				36.6767	0.97631			36.6767	0.97465			36.6767
		9.17917	0.94943			9.17917	0.95888			9.17917	0.95478				18.3584	0.96918			18.3584	0.97369			18.3584	0.97369				9.17917	0.96591			9.17917	0.96331			9.17917	0.96427				36.7167	0.97634			36.7167	0.97468			36.7167
		9.18917	0.94948			9.18917	0.95892			9.18917	0.95482				18.3783	0.96921			18.3783	0.97372			18.3783	0.97372				9.18917	0.96595			9.18917	0.96335			9.18917	0.96431				36.7567	0.97636			36.7567	0.9747			36.7567
		9.19917	0.94954			9.19917	0.95897			9.19917	0.95487				18.3983	0.96925			18.3983	0.97375			18.3983	0.97374				9.19917	0.96598			9.19917	0.96339			9.19917	0.96434				36.7967	0.97639			36.7967	0.97473			36.7967
		9.20917	0.94959			9.20917	0.95901			9.20917	0.95492				18.4183	0.96928			18.4183	0.97378			18.4183	0.97377				9.20917	0.96602			9.20917	0.96342			9.20917	0.96438				36.8367	0.97641			36.8367	0.97476			36.8367
		9.21917	0.94964			9.21917	0.95905			9.21917	0.95496				18.4383	0.96931			18.4383	0.97381			18.4383	0.9738				9.21917	0.96605			9.21917	0.96346			9.21917	0.96442				36.8767	0.97644			36.8767	0.97478			36.8767
		9.22917	0.94969			9.22917	0.95909			9.22917	0.95501				18.4583	0.96934			18.4583	0.97383			18.4583	0.97383				9.22917	0.96609			9.22917	0.9635			9.22917	0.96446				36.9167	0.97646			36.9167	0.97481			36.9167
		9.23917	0.94974			9.23917	0.95914			9.23917	0.95506				18.4783	0.96938			18.4783	0.97386			18.4783	0.97385				9.23917	0.96612			9.23917	0.96354			9.23917	0.96449				36.9567	0.97649			36.9567	0.97484			36.9567
		9.24917	0.94979			9.24917	0.95918			9.24917	0.9551				18.4983	0.96941			18.4983	0.97389			18.4983	0.97388				9.24917	0.96616			9.24917	0.96358			9.24917	0.96453				36.9967	0.97651			36.9967	0.97486			36.9967
		9.25917	0.94985			9.25917	0.95922			9.25917	0.95515				18.5183	0.96944			18.5183	0.97392			18.5183	0.97391				9.25917	0.9662			9.25917	0.96361			9.25917	0.96457				37.0367	0.97654			37.0367	0.97489			37.0367
		9.26916	0.9499			9.26916	0.95926			9.26916	0.95519				18.5383	0.96947			18.5383	0.97394			18.5383	0.97394				9.26916	0.96623			9.26916	0.96365			9.26916	0.9646				37.0767	0.97656			37.0767	0.97492			37.0767
		9.27916	0.94995			9.27916	0.9593			9.27916	0.95524				18.5583	0.9695			18.5583	0.97397			18.5583	0.97396				9.27916	0.96627			9.27916	0.96369			9.27916	0.96464				37.1167	0.97658			37.1167	0.97494			37.1167
		9.28916	0.95			9.28916	0.95935			9.28916	0.95529				18.5783	0.96954			18.5783	0.974			18.5783	0.97399				9.28916	0.9663			9.28916	0.96373			9.28916	0.96468				37.1566	0.97661			37.1566	0.97497			37.1566
		9.29916	0.95005			9.29916	0.95939			9.29916	0.95533				18.5983	0.96957			18.5983	0.97403			18.5983	0.97402				9.29916	0.96634			9.29916	0.96376			9.29916	0.96471				37.1966	0.97663			37.1966	0.97499			37.1966
		9.30916	0.9501			9.30916	0.95943			9.30916	0.95538				18.6183	0.9696			18.6183	0.97405			18.6183	0.97405				9.30916	0.96637			9.30916	0.9638			9.30916	0.96475				37.2366	0.97666			37.2366	0.97502			37.2366
		9.31916	0.95015			9.31916	0.95947			9.31916	0.95542				18.6383	0.96963			18.6383	0.97408			18.6383	0.97407				9.31916	0.96641			9.31916	0.96384			9.31916	0.96479				37.2766	0.97668			37.2766	0.97505			37.2766
		9.32916	0.9502			9.32916	0.95951			9.32916	0.95547				18.6583	0.96966			18.6583	0.97411			18.6583	0.9741				9.32916	0.96644			9.32916	0.96388			9.32916	0.96482				37.3166	0.97671			37.3166	0.97507			37.3166
		9.33916	0.95025			9.33916	0.95956			9.33916	0.95552				18.6783	0.96969			18.6783	0.97413			18.6783	0.97413				9.33916	0.96648			9.33916	0.96391			9.33916	0.96486				37.3566	0.97673			37.3566	0.9751			37.3566
		9.34916	0.9503			9.34916	0.9596			9.34916	0.95556				18.6983	0.96972			18.6983	0.97416			18.6983	0.97415				9.34916	0.96651			9.34916	0.96395			9.34916	0.9649				37.3966	0.97676			37.3966	0.97513			37.3966
		9.35916	0.95035			9.35916	0.95964			9.35916	0.95561				18.7183	0.96976			18.7183	0.97419			18.7183	0.97418				9.35916	0.96654			9.35916	0.96399			9.35916	0.96493				37.4366	0.97678			37.4366	0.97515			37.4366
		9.36916	0.95041			9.36916	0.95968			9.36916	0.95565				18.7383	0.96979			18.7383	0.97421			18.7383	0.97421				9.36916	0.96658			9.36916	0.96403			9.36916	0.96497				37.4766	0.9768			37.4766	0.97518			37.4766
		9.37915	0.95046			9.37915	0.95972			9.37915	0.9557				18.7583	0.96982			18.7583	0.97424			18.7583	0.97423				9.37915	0.96661			9.37915	0.96406			9.37915	0.965				37.5166	0.97683			37.5166	0.9752			37.5166
		9.38915	0.95051			9.38915	0.95976			9.38915	0.95574				18.7783	0.96985			18.7783	0.97427			18.7783	0.97426				9.38915	0.96665			9.38915	0.9641			9.38915	0.96504				37.5566	0.97685			37.5566	0.97523			37.5566
		9.39915	0.95056			9.39915	0.9598			9.39915	0.95579				18.7983	0.96988			18.7983	0.97429			18.7983	0.97429				9.39915	0.96668			9.39915	0.96414			9.39915	0.96508				37.5966	0.97688			37.5966	0.97525			37.5966
		9.40915	0.95061			9.40915	0.95984			9.40915	0.95583				18.8183	0.96991			18.8183	0.97432			18.8183	0.97431				9.40915	0.96672			9.40915	0.96417			9.40915	0.96511				37.6366	0.9769			37.6366	0.97528			37.6366
		9.41915	0.95066			9.41915	0.95988			9.41915	0.95588				18.8383	0.96994			18.8383	0.97435			18.8383	0.97434				9.41915	0.96675			9.41915	0.96421			9.41915	0.96515				37.6766	0.97692			37.6766	0.97531			37.6766
		9.42915	0.95071			9.42915	0.95993			9.42915	0.95592				18.8583	0.96997			18.8583	0.97437			18.8583	0.97437				9.42915	0.96678			9.42915	0.96425			9.42915	0.96518				37.7166	0.97695			37.7166	0.97533			37.7166
		9.43915	0.95075			9.43915	0.95997			9.43915	0.95597				18.8783	0.97			18.8783	0.9744			18.8783	0.97439				9.43915	0.96682			9.43915	0.96428			9.43915	0.96522				37.7566	0.97697			37.7566	0.97536			37.7566
		9.44915	0.9508			9.44915	0.96001			9.44915	0.95601				18.8983	0.97004			18.8983	0.97443			18.8983	0.97442				9.44915	0.96685			9.44915	0.96432			9.44915	0.96525				37.7966	0.977			37.7966	0.97538			37.7966
		9.45915	0.95085			9.45915	0.96005			9.45915	0.95606				18.9183	0.97007			18.9183	0.97445			18.9183	0.97445				9.45915	0.96689			9.45915	0.96436			9.45915	0.96529				37.8366	0.97702			37.8366	0.97541			37.8366
		9.46915	0.9509			9.46915	0.96009			9.46915	0.9561				18.9383	0.9701			18.9383	0.97448			18.9383	0.97447				9.46915	0.96692			9.46915	0.96439			9.46915	0.96533				37.8766	0.97704			37.8766	0.97543			37.8766
		9.47915	0.95095			9.47915	0.96013			9.47915	0.95614				18.9583	0.97013			18.9583	0.97451			18.9583	0.9745				9.47915	0.96695			9.47915	0.96443			9.47915	0.96536				37.9166	0.97707			37.9166	0.97546			37.9166
		9.48915	0.951			9.48915	0.96017			9.48915	0.95619				18.9783	0.97016			18.9783	0.97453			18.9783	0.97453				9.48915	0.96699			9.48915	0.96446			9.48915	0.9654				37.9566	0.97709			37.9566	0.97548			37.9566
		9.49914	0.95105			9.49914	0.96021			9.49914	0.95623				18.9983	0.97019			18.9983	0.97456			18.9983	0.97455				9.49914	0.96702			9.49914	0.9645			9.49914	0.96543				37.9966	0.97711			37.9966	0.97551			37.9966
		9.50914	0.9511			9.50914	0.96025			9.50914	0.95628				19.0183	0.97022			19.0183	0.97458			19.0183	0.97458				9.50914	0.96705			9.50914	0.96454			9.50914	0.96547				38.0366	0.97714			38.0366	0.97553			38.0366
		9.51914	0.95115			9.51914	0.96029			9.51914	0.95632				19.0383	0.97025			19.0383	0.97461			19.0383	0.9746				9.51914	0.96709			9.51914	0.96457			9.51914	0.9655				38.0766	0.97716			38.0766	0.97556			38.0766
		9.52914	0.9512			9.52914	0.96033			9.52914	0.95636				19.0583	0.97028			19.0583	0.97464			19.0583	0.97463				9.52914	0.96712			9.52914	0.96461			9.52914	0.96554				38.1166	0.97718			38.1166	0.97558			38.1166
		9.53914	0.95125			9.53914	0.96037			9.53914	0.95641				19.0783	0.97031			19.0783	0.97466			19.0783	0.97466				9.53914	0.96715			9.53914	0.96464			9.53914	0.96557				38.1566	0.97721			38.1566	0.97561			38.1566
		9.54914	0.95129			9.54914	0.96041			9.54914	0.95645				19.0983	0.97034			19.0983	0.97469			19.0983	0.97468				9.54914	0.96719			9.54914	0.96468			9.54914	0.96561				38.1966	0.97723			38.1966	0.97563			38.1966
		9.55914	0.95134			9.55914	0.96045			9.55914	0.95649				19.1183	0.97037			19.1183	0.97471			19.1183	0.97471				9.55914	0.96722			9.55914	0.96472			9.55914	0.96564				38.2366	0.97725			38.2366	0.97566			38.2366
		9.56914	0.95139			9.56914	0.96049			9.56914	0.95654				19.1383	0.9704			19.1383	0.97474			19.1383	0.97473				9.56914	0.96725			9.56914	0.96475			9.56914	0.96568				38.2766	0.97728			38.2766	0.97568			38.2766
		9.57914	0.95144			9.57914	0.96053			9.57914	0.95658				19.1583	0.97043			19.1583	0.97477			19.1583	0.97476				9.57914	0.96729			9.57914	0.96479			9.57914	0.96571				38.3165	0.9773			38.3165	0.97571			38.3165
		9.58914	0.95149			9.58914	0.96057			9.58914	0.95663				19.1783	0.97046			19.1783	0.97479			19.1783	0.97478				9.58914	0.96732			9.58914	0.96482			9.58914	0.96574				38.3565	0.97732			38.3565	0.97573			38.3565
		9.59914	0.95154			9.59914	0.96061			9.59914	0.95667				19.1983	0.97049			19.1983	0.97482			19.1983	0.97481				9.59914	0.96735			9.59914	0.96486			9.59914	0.96578				38.3965	0.97735			38.3965	0.97576			38.3965
		9.60913	0.95158			9.60913	0.96065			9.60913	0.95671				19.2183	0.97052			19.2183	0.97484			19.2183	0.97484				9.60913	0.96739			9.60913	0.96489			9.60913	0.96581				38.4365	0.97737			38.4365	0.97578			38.4365
		9.61913	0.95163			9.61913	0.96069			9.61913	0.95675				19.2383	0.97055			19.2383	0.97487			19.2383	0.97486				9.61913	0.96742			9.61913	0.96493			9.61913	0.96585				38.4765	0.97739			38.4765	0.97581			38.4765
		9.62913	0.95168			9.62913	0.96073			9.62913	0.9568				19.2583	0.97058			19.2583	0.97489			19.2583	0.97489				9.62913	0.96745			9.62913	0.96496			9.62913	0.96588				38.5165	0.97742			38.5165	0.97583			38.5165
		9.63913	0.95173			9.63913	0.96076			9.63913	0.95684				19.2783	0.97061			19.2783	0.97492			19.2783	0.97491				9.63913	0.96748			9.63913	0.965			9.63913	0.96592				38.5565	0.97744			38.5565	0.97586			38.5565
		9.64913	0.95177			9.64913	0.9608			9.64913	0.95688				19.2983	0.97064			19.2983	0.97494			19.2983	0.97494				9.64913	0.96752			9.64913	0.96503			9.64913	0.96595				38.5965	0.97746			38.5965	0.97588			38.5965
		9.65913	0.95182			9.65913	0.96084			9.65913	0.95693				19.3183	0.97067			19.3183	0.97497			19.3183	0.97496				9.65913	0.96755			9.65913	0.96507			9.65913	0.96598				38.6365	0.97749			38.6365	0.9759			38.6365
		9.66913	0.95187			9.66913	0.96088			9.66913	0.95697				19.3383	0.9707			19.3383	0.97499			19.3383	0.97499				9.66913	0.96758			9.66913	0.9651			9.66913	0.96602				38.6765	0.97751			38.6765	0.97593			38.6765
		9.67913	0.95192			9.67913	0.96092			9.67913	0.95701				19.3583	0.97073			19.3583	0.97502			19.3583	0.97501				9.67913	0.96761			9.67913	0.96514			9.67913	0.96605				38.7165	0.97753			38.7165	0.97595			38.7165
		9.68913	0.95196			9.68913	0.96096			9.68913	0.95705				19.3783	0.97076			19.3783	0.97504			19.3783	0.97504				9.68913	0.96765			9.68913	0.96517			9.68913	0.96609				38.7565	0.97755			38.7565	0.97598			38.7565
		9.69913	0.95201			9.69913	0.961			9.69913	0.9571				19.3983	0.97079			19.3983	0.97507			19.3983	0.97506				9.69913	0.96768			9.69913	0.96521			9.69913	0.96612				38.7965	0.97758			38.7965	0.976			38.7965
		9.70913	0.95206			9.70913	0.96104			9.70913	0.95714				19.4183	0.97081			19.4183	0.9751			19.4183	0.97509				9.70913	0.96771			9.70913	0.96524			9.70913	0.96615				38.8365	0.9776			38.8365	0.97603			38.8365
		9.71912	0.95211			9.71912	0.96107			9.71912	0.95718				19.4383	0.97084			19.4383	0.97512			19.4383	0.97511				9.71912	0.96774			9.71912	0.96528			9.71912	0.96619				38.8765	0.97762			38.8765	0.97605			38.8765
		9.72912	0.95215			9.72912	0.96111			9.72912	0.95722				19.4582	0.97087			19.4582	0.97514			19.4582	0.97514				9.72912	0.96778			9.72912	0.96531			9.72912	0.96622				38.9165	0.97764			38.9165	0.97607			38.9165
		9.73912	0.9522			9.73912	0.96115			9.73912	0.95726				19.4782	0.9709			19.4782	0.97517			19.4782	0.97516				9.73912	0.96781			9.73912	0.96534			9.73912	0.96625				38.9565	0.97767			38.9565	0.9761			38.9565
		9.74912	0.95225			9.74912	0.96119			9.74912	0.95731				19.4982	0.97093			19.4982	0.97519			19.4982	0.97519				9.74912	0.96784			9.74912	0.96538			9.74912	0.96629				38.9965	0.97769			38.9965	0.97612			38.9965
		9.75912	0.95229			9.75912	0.96123			9.75912	0.95735				19.5182	0.97096			19.5182	0.97522			19.5182	0.97521				9.75912	0.96787			9.75912	0.96541			9.75912	0.96632				39.0365	0.97771			39.0365	0.97615			39.0365
		9.76912	0.95234			9.76912	0.96127			9.76912	0.95739				19.5382	0.97099			19.5382	0.97524			19.5382	0.97524				9.76912	0.9679			9.76912	0.96545			9.76912	0.96635				39.0765	0.97773			39.0765	0.97617			39.0765
		9.77912	0.95239			9.77912	0.9613			9.77912	0.95743				19.5582	0.97102			19.5582	0.97527			19.5582	0.97526				9.77912	0.96793			9.77912	0.96548			9.77912	0.96639				39.1165	0.97776			39.1165	0.97619			39.1165
		9.78912	0.95243			9.78912	0.96134			9.78912	0.95747				19.5782	0.97105			19.5782	0.97529			19.5782	0.97529				9.78912	0.96797			9.78912	0.96552			9.78912	0.96642				39.1565	0.97778			39.1565	0.97622			39.1565
		9.79912	0.95248			9.79912	0.96138			9.79912	0.95752				19.5982	0.97107			19.5982	0.97532			19.5982	0.97531				9.79912	0.968			9.79912	0.96555			9.79912	0.96645				39.1965	0.9778			39.1965	0.97624			39.1965
		9.80912	0.95252			9.80912	0.96142			9.80912	0.95756				19.6182	0.9711			19.6182	0.97534			19.6182	0.97534				9.80912	0.96803			9.80912	0.96558			9.80912	0.96649				39.2365	0.97782			39.2365	0.97626			39.2365
		9.81912	0.95257			9.81912	0.96146			9.81912	0.9576				19.6382	0.97113			19.6382	0.97537			19.6382	0.97536				9.81912	0.96806			9.81912	0.96562			9.81912	0.96652				39.2765	0.97784			39.2765	0.97629			39.2765
		9.82911	0.95262			9.82911	0.96149			9.82911	0.95764				19.6582	0.97116			19.6582	0.97539			19.6582	0.97539				9.82911	0.96809			9.82911	0.96565			9.82911	0.96655				39.3165	0.97787			39.3165	0.97631			39.3165
		9.83911	0.95266			9.83911	0.96153			9.83911	0.95768				19.6782	0.97119			19.6782	0.97542			19.6782	0.97541				9.83911	0.96812			9.83911	0.96568			9.83911	0.96659				39.3565	0.97789			39.3565	0.97633			39.3565
		9.84911	0.95271			9.84911	0.96157			9.84911	0.95772				19.6982	0.97122			19.6982	0.97544			19.6982	0.97543				9.84911	0.96816			9.84911	0.96572			9.84911	0.96662				39.3965	0.97791			39.3965	0.97636			39.3965
		9.85911	0.95275			9.85911	0.96161			9.85911	0.95776				19.7182	0.97125			19.7182	0.97546			19.7182	0.97546				9.85911	0.96819			9.85911	0.96575			9.85911	0.96665				39.4365	0.97793			39.4365	0.97638			39.4365
		9.86911	0.9528			9.86911	0.96164			9.86911	0.9578				19.7382	0.97127			19.7382	0.97549			19.7382	0.97548				9.86911	0.96822			9.86911	0.96579			9.86911	0.96668				39.4764	0.97795			39.4764	0.9764			39.4764
		9.87911	0.95284			9.87911	0.96168			9.87911	0.95784				19.7582	0.9713			19.7582	0.97551			19.7582	0.97551				9.87911	0.96825			9.87911	0.96582			9.87911	0.96672				39.5164	0.97798			39.5164	0.97643			39.5164
		9.88911	0.95289			9.88911	0.96172			9.88911	0.95789				19.7782	0.97133			19.7782	0.97554			19.7782	0.97553				9.88911	0.96828			9.88911	0.96585			9.88911	0.96675				39.5564	0.978			39.5564	0.97645			39.5564
		9.89911	0.95294			9.89911	0.96176			9.89911	0.95793				19.7982	0.97136			19.7982	0.97556			19.7982	0.97556				9.89911	0.96831			9.89911	0.96589			9.89911	0.96678				39.5964	0.97802			39.5964	0.97647			39.5964
		9.90911	0.95298			9.90911	0.96179			9.90911	0.95797				19.8182	0.97139			19.8182	0.97559			19.8182	0.97558				9.90911	0.96834			9.90911	0.96592			9.90911	0.96681				39.6364	0.97804			39.6364	0.9765			39.6364
		9.91911	0.95303			9.91911	0.96183			9.91911	0.95801				19.8382	0.97141			19.8382	0.97561			19.8382	0.9756				9.91911	0.96837			9.91911	0.96595			9.91911	0.96685				39.6764	0.97806			39.6764	0.97652			39.6764
		9.92911	0.95307			9.92911	0.96187			9.92911	0.95805				19.8582	0.97144			19.8582	0.97563			19.8582	0.97563				9.92911	0.9684			9.92911	0.96599			9.92911	0.96688				39.7164	0.97808			39.7164	0.97654			39.7164
		9.9391	0.95312			9.9391	0.9619			9.9391	0.95809				19.8782	0.97147			19.8782	0.97566			19.8782	0.97565				9.9391	0.96843			9.9391	0.96602			9.9391	0.96691				39.7564	0.97811			39.7564	0.97657			39.7564
		9.9491	0.95316			9.9491	0.96194			9.9491	0.95813				19.8982	0.9715			19.8982	0.97568			19.8982	0.97567				9.9491	0.96847			9.9491	0.96605			9.9491	0.96694				39.7964	0.97813			39.7964	0.97659			39.7964
		9.9591	0.95321			9.9591	0.96198			9.9591	0.95817				19.9182	0.97153			19.9182	0.9757			19.9182	0.9757				9.9591	0.9685			9.9591	0.96608			9.9591	0.96698				39.8364	0.97815			39.8364	0.97661			39.8364
		9.9691	0.95325			9.9691	0.96201			9.9691	0.95821				19.9382	0.97155			19.9382	0.97573			19.9382	0.97572				9.9691	0.96853			9.9691	0.96612			9.9691	0.96701				39.8764	0.97817			39.8764	0.97664			39.8764
		9.9791	0.9533			9.9791	0.96205			9.9791	0.95825				19.9582	0.97158			19.9582	0.97575			19.9582	0.97575				9.9791	0.96856			9.9791	0.96615			9.9791	0.96704				39.9164	0.97819			39.9164	0.97666			39.9164
		9.9891	0.95334			9.9891	0.96209			9.9891	0.95829				19.9782	0.97161			19.9782	0.97578			19.9782	0.97577				9.9891	0.96859			9.9891	0.96618			9.9891	0.96707				39.9564	0.97821			39.9564	0.97668			39.9564
[truncated: 1 more columns]

## Sheet: S23
R52K													P68T													P68K													F62L
measured data		Fitting results		measured data		Fitting results		measured data		Fitting results			measured data		Fitting results		measured data		Fitting results		measured data		Fitting results			measured data		Fitting results		measured data		Fitting results		measured data		Fitting results			measured data		Fitting results		measured data		Fitting results		measured data		Fitting results
conc	int			conc	int			conc	int				conc	int			conc	int			conc	int				conc	int			conc	int			conc	int				conc	int			conc	int			conc	int
0	-0.00234	0	0	0	-0.0026	0	0	0	-0.00234	0	0		0	-0.00185	0	0	0	-0.00228	0	0	0	-0.00204	0	0		0	-0.00141	0	0	0	-0.00187	0	0	0	-0.0019	0	0		0	-0.00142	0	0	0	-0.00159	0	0	0	-0.00172	0
0.01003	0.05448	0.01004	0.07385	0.01003	0.05122	0.01004	0.07113	0.01003	0.05212	0.01004	0.07112		0.01003	0.03604	0.01004	0.05331	0.01003	0.03522	0.01004	0.04908	0.01003	0.03369	0.01004	0.04553		0.01003	0.0431	0.01004	0.05745	0.01003	0.04426	0.01004	0.06351	0.01003	0.03993	0.01004	0.05515		0.01003	0.02792	0.01004	0.03825	0.01003	0.02866	0.01004	0.04162	0.01003	0.02577	0.01004
0.05014	0.23562	0.02007	0.13754	0.05014	0.23977	0.02007	0.13281	0.05014	0.2485	0.02007	0.1328		0.05014	0.19287	0.02007	0.10122	0.05014	0.19871	0.02007	0.09357	0.05014	0.17747	0.02007	0.0871		0.05014	0.20728	0.02007	0.10866	0.05014	0.21958	0.02007	0.11943	0.05014	0.19323	0.02007	0.10453		0.05014	0.15367	0.02007	0.07368	0.05014	0.15017	0.02007	0.07991	0.05014	0.17094	0.02007
0.10027	0.4247	0.03011	0.19304	0.10027	0.41549	0.03011	0.18682	0.10027	0.41285	0.03011	0.18679		0.10027	0.32189	0.03011	0.14451	0.10027	0.32767	0.03011	0.13409	0.10027	0.30891	0.03011	0.1252		0.10027	0.35101	0.03011	0.1546	0.10027	0.36889	0.03011	0.16905	0.10027	0.37504	0.03011	0.14901		0.10027	0.25903	0.03011	0.10659	0.10027	0.26048	0.03011	0.11527	0.10027	0.24343	0.03011
0.20055	0.62071	0.04015	0.24182	0.20055	0.6282	0.04015	0.23449	0.20055	0.60438	0.04015	0.23446		0.20055	0.53269	0.04015	0.18383	0.20055	0.49822	0.04015	0.17113	0.20055	0.47549	0.04015	0.16024		0.20055	0.55454	0.04015	0.19603	0.20055	0.5792	0.04015	0.21338	0.20055	0.50947	0.04015	0.18928		0.20055	0.42834	0.04015	0.13724	0.20055	0.4378	0.04015	0.148	0.20055	0.4196	0.04015
0.50137	0.85383	0.05019	0.28504	0.50137	0.81938	0.05019	0.27688	0.50137	0.86091	0.05019	0.27685		0.50137	0.80079	0.05019	0.21969	0.50137	0.75117	0.05019	0.20514	0.50137	0.73303	0.05019	0.19259		0.50137	0.78774	0.05019	0.23359	0.50137	0.82353	0.05019	0.25322	0.50137	0.74943	0.05019	0.22591		0.50137	0.67253	0.05019	0.16586	0.50137	0.71837	0.05019	0.1784	0.50137	0.66215	0.05019
1.00273	0.94954	0.06022	0.32361	1.00273	0.90976	0.06022	0.31482	1.00273	0.90112	0.06022	0.31479		1.00273	0.85439	0.06022	0.25253	1.00273	0.80987	0.06022	0.23647	1.00273	0.83963	0.06022	0.22253		1.00273	0.87808	0.06022	0.26779	1.00273	0.90354	0.06022	0.28921	1.00273	0.92217	0.06022	0.25937		1.00273	0.8221	0.06022	0.19265	1.00273	0.86037	0.06022	0.20671	1.00273	0.81698	0.06022
2.00546	0.96211	0.07026	0.35822	2.00546	0.97656	0.07026	0.34898	2.00546	0.92901	0.07026	0.34894		2.00546	0.94875	0.07026	0.28272	2.00546	0.95575	0.07026	0.26542	2.00546	0.90944	0.07026	0.25034		2.00546	0.95465	0.07026	0.29908	2.00546	0.99645	0.07026	0.3219	2.00546	0.95777	0.07026	0.29006		2.00546	0.94941	0.07026	0.21776	2.00546	0.95765	0.07026	0.23313	2.00546	0.95288	0.07026
5.01366	0.94962	0.0803	0.38946	5.01366	0.91724	0.0803	0.37989	5.01366	0.98941	0.0803	0.37986		5.01366	0.92213	0.0803	0.31057	5.01366	1.04374	0.0803	0.29225	5.01366	1.02348	0.0803	0.27622		5.01366	1.00227	0.0803	0.3278	5.01366	0.9468	0.0803	0.35171	5.01366	1.04189	0.0803	0.3183		5.01366	0.98913	0.0803	0.24136	5.01366	1.04704	0.0803	0.25784	5.01366	0.99468	0.0803
10.0273	0.91402	0.09034	0.41781	10.0273	0.96878	0.09034	0.408	10.0273	0.93027	0.09034	0.40797		10.0273	0.96406	0.09034	0.33633	10.0273	0.8728	0.09034	0.3172	10.0273	0.89558	0.09034	0.30038		10.0273	0.89275	0.09034	0.35426	10.0273	0.90118	0.09034	0.37901	10.0273	0.83332	0.09034	0.34439		10.0273	0.8759	0.09034	0.26358	10.0273	0.80046	0.09034	0.28102	10.0273	0.86754	0.09034
		0.10037	0.44363			0.10037	0.43368			0.10037	0.43364				0.10037	0.36024			0.10037	0.34044			0.10037	0.32297				0.10037	0.37871			0.10037	0.4041			0.10037	0.36855				0.10037	0.28453			0.10037	0.30278			0.10037
		0.11041	0.46727			0.11041	0.45722			0.11041	0.45718				0.11041	0.38249			0.11041	0.36216			0.11041	0.34416				0.11041	0.40138			0.11041	0.42725			0.11041	0.391				0.11041	0.30433			0.11041	0.32328			0.11041
		0.12045	0.48898			0.12045	0.47888			0.12045	0.47884				0.12045	0.40324			0.12045	0.38249			0.12045	0.36405				0.12045	0.42246			0.12045	0.44866			0.12045	0.4119				0.12045	0.32306			0.12045	0.3426			0.12045
		0.13049	0.50898			0.13049	0.49888			0.13049	0.49884				0.13049	0.42264			0.13049	0.40156			0.13049	0.38278				0.13049	0.4421			0.13049	0.46854			0.13049	0.43142				0.13049	0.3408			0.13049	0.36084			0.13049
		0.14052	0.52748			0.14052	0.5174			0.14052	0.51736				0.14052	0.44082			0.14052	0.41949			0.14052	0.40043				0.14052	0.46045			0.14052	0.48702			0.14052	0.44968				0.14052	0.35764			0.14052	0.3781			0.14052
		0.15056	0.54464			0.15056	0.5346			0.15056	0.53456				0.15056	0.45789			0.15056	0.43638			0.15056	0.4171				0.15056	0.47763			0.15056	0.50427			0.15056	0.46681				0.15056	0.37364			0.15056	0.39446			0.15056
		0.1606	0.56059			0.1606	0.55061			0.1606	0.55057				0.1606	0.47394			0.1606	0.45232			0.1606	0.43287				0.1606	0.49375			0.1606	0.52039			0.1606	0.4829				0.1606	0.38887			0.1606	0.40998			0.1606
		0.17064	0.57547			0.17064	0.56556			0.17064	0.56552				0.17064	0.48908			0.17064	0.46737			0.17064	0.44781				0.17064	0.5089			0.17064	0.5355			0.17064	0.49805				0.17064	0.40337			0.17064	0.42472			0.17064
		0.18067	0.58937			0.18067	0.57955			0.18067	0.57951				0.18067	0.50337			0.18067	0.48162			0.18067	0.46199				0.18067	0.52317			0.18067	0.54968			0.18067	0.51234				0.18067	0.4172			0.18067	0.43874			0.18067
		0.19071	0.60239			0.19071	0.59267			0.19071	0.59263				0.19071	0.51688			0.19071	0.49513			0.19071	0.47545				0.19071	0.53664			0.19071	0.56303			0.19071	0.52583				0.19071	0.4304			0.19071	0.45209			0.19071
		0.20075	0.61461			0.20075	0.60499			0.20075	0.60495				0.20075	0.52967			0.20075	0.50796			0.20075	0.48826				0.20075	0.54937			0.20075	0.5756			0.20075	0.5386				0.20075	0.44301			0.20075	0.46483			0.20075
		0.21078	0.6261			0.21078	0.61659			0.21078	0.61655				0.21078	0.54181			0.21078	0.52014			0.21078	0.50045				0.21078	0.56142			0.21078	0.58748			0.21078	0.5507				0.21078	0.45508			0.21078	0.47698			0.21078
		0.22082	0.63692			0.22082	0.62752			0.22082	0.62748				0.22082	0.55333			0.22082	0.53174			0.22082	0.51208				0.22082	0.57284			0.22082	0.5987			0.22082	0.56218				0.22082	0.46664			0.22082	0.4886			0.22082
		0.23086	0.64714			0.23086	0.63785			0.23086	0.63781				0.23086	0.56429			0.23086	0.54279			0.23086	0.52318				0.23086	0.58368			0.23086	0.60934			0.23086	0.57309				0.23086	0.47772			0.23086	0.49971			0.23086
		0.2409	0.65679			0.2409	0.64762			0.2409	0.64759				0.2409	0.57472			0.2409	0.55333			0.2409	0.53378				0.2409	0.59398			0.2409	0.61942			0.2409	0.58347				0.2409	0.48835			0.2409	0.51035			0.2409
		0.25093	0.66594			0.25093	0.65688			0.25093	0.65685				0.25093	0.58467			0.25093	0.5634			0.25093	0.54393				0.25093	0.60379			0.25093	0.62899			0.25093	0.59336				0.25093	0.49855			0.25093	0.52054			0.25093
		0.26097	0.6746			0.26097	0.66567			0.26097	0.66563				0.26097	0.59416			0.26097	0.57302			0.26097	0.55364				0.26097	0.61313			0.26097	0.6381			0.26097	0.60278				0.26097	0.50836			0.26097	0.53032			0.26097
		0.27101	0.68283			0.27101	0.67401			0.27101	0.67398				0.27101	0.60323			0.27101	0.58223			0.27101	0.56294				0.27101	0.62204			0.27101	0.64677			0.27101	0.61178				0.27101	0.51778			0.27101	0.53971			0.27101
		0.28105	0.69066			0.28105	0.68195			0.28105	0.68192				0.28105	0.6119			0.28105	0.59105			0.28105	0.57187				0.28105	0.63055			0.28105	0.65503			0.28105	0.62039				0.28105	0.52686			0.28105	0.54873			0.28105
		0.29108	0.6981			0.29108	0.68951			0.29108	0.68948				0.29108	0.6202			0.29108	0.5995			0.29108	0.58044				0.29108	0.63869			0.29108	0.66292			0.29108	0.62861				0.29108	0.5356			0.29108	0.55741			0.29108
		0.30112	0.7052			0.30112	0.69673			0.30112	0.69669				0.30112	0.62815			0.30112	0.60761			0.30112	0.58867				0.30112	0.64648			0.30112	0.67045			0.30112	0.63649				0.30112	0.54402			0.30112	0.56575			0.30112
		0.31116	0.71197			0.31116	0.70361			0.31116	0.70358				0.31116	0.63578			0.31116	0.6154			0.31116	0.59659				0.31116	0.65393			0.31116	0.67765			0.31116	0.64405				0.31116	0.55214			0.31116	0.57379			0.31116
		0.3212	0.71844			0.3212	0.71019			0.3212	0.71015				0.3212	0.6431			0.3212	0.62289			0.3212	0.6042				0.3212	0.66108			0.3212	0.68455			0.3212	0.65129				0.3212	0.55998			0.3212	0.58154			0.3212
		0.33123	0.72462			0.33123	0.71648			0.33123	0.71645				0.33123	0.65013			0.33123	0.63009			0.33123	0.61154				0.33123	0.66794			0.33123	0.69116			0.33123	0.65825				0.33123	0.56754			0.33123	0.589			0.33123
		0.34127	0.73054			0.34127	0.7225			0.34127	0.72247				0.34127	0.65689			0.34127	0.63702			0.34127	0.61861				0.34127	0.67453			0.34127	0.69749			0.34127	0.66493				0.34127	0.57486			0.34127	0.59621			0.34127
		0.35131	0.7362			0.35131	0.72828			0.35131	0.72825				0.35131	0.66339			0.35131	0.6437			0.35131	0.62542				0.35131	0.68086			0.35131	0.70357			0.35131	0.67136				0.35131	0.58192			0.35131	0.60317			0.35131
		0.36134	0.74164			0.36134	0.73382			0.36134	0.73379				0.36134	0.66965			0.36134	0.65013			0.36134	0.632				0.36134	0.68695			0.36134	0.70941			0.36134	0.67754				0.36134	0.58876			0.36134	0.60989			0.36134
		0.37138	0.74685			0.37138	0.73913			0.37138	0.7391				0.37138	0.67568			0.37138	0.65634			0.37138	0.63835				0.37138	0.69281			0.37138	0.71503			0.37138	0.6835				0.37138	0.59538			0.37138	0.61639			0.37138
		0.38142	0.75186			0.38142	0.74424			0.38142	0.74421				0.38142	0.6815			0.38142	0.66233			0.38142	0.64448				0.38142	0.69846			0.38142	0.72043			0.38142	0.68924				0.38142	0.60179			0.38142	0.62268			0.38142
		0.39146	0.75668			0.39146	0.74916			0.39146	0.74913				0.39146	0.68711			0.39146	0.66811			0.39146	0.65041				0.39146	0.7039			0.39146	0.72563			0.39146	0.69478				0.39146	0.608			0.39146	0.62876			0.39146
		0.40149	0.76131			0.40149	0.75388			0.40149	0.75385				0.40149	0.69253			0.40149	0.6737			0.40149	0.65614				0.40149	0.70915			0.40149	0.73065			0.40149	0.70012				0.40149	0.61401			0.40149	0.63465			0.40149
		0.41153	0.76577			0.41153	0.75844			0.41153	0.75841				0.41153	0.69776			0.41153	0.67911			0.41153	0.66169				0.41153	0.71422			0.41153	0.73548			0.41153	0.70528				0.41153	0.61985			0.41153	0.64036			0.41153
		0.42157	0.77006			0.42157	0.76282			0.42157	0.7628				0.42157	0.70282			0.42157	0.68433			0.42157	0.66707				0.42157	0.71911			0.42157	0.74014			0.42157	0.71026				0.42157	0.62551			0.42157	0.64589			0.42157
		0.43161	0.7742			0.43161	0.76706			0.43161	0.76703				0.43161	0.70771			0.43161	0.6894			0.43161	0.67227				0.43161	0.72384			0.43161	0.74464			0.43161	0.71508				0.43161	0.63101			0.43161	0.65125			0.43161
		0.44164	0.77819			0.44164	0.77114			0.44164	0.77111				0.44164	0.71244			0.44164	0.6943			0.44164	0.67732				0.44164	0.72841			0.44164	0.74899			0.44164	0.71974				0.44164	0.63634			0.44164	0.65645			0.44164
		0.45168	0.78205			0.45168	0.77508			0.45168	0.77505				0.45168	0.71703			0.45168	0.69905			0.45168	0.68221				0.45168	0.73284			0.45168	0.75319			0.45168	0.72425				0.45168	0.64153			0.45168	0.6615			0.45168
		0.46172	0.78577			0.46172	0.77889			0.46172	0.77886				0.46172	0.72146			0.46172	0.70365			0.46172	0.68695				0.46172	0.73712			0.46172	0.75725			0.46172	0.72862				0.46172	0.64656			0.46172	0.66641			0.46172
		0.47176	0.78937			0.47176	0.78257			0.47176	0.78254				0.47176	0.72576			0.47176	0.70811			0.47176	0.69156				0.47176	0.74126			0.47176	0.76118			0.47176	0.73285				0.47176	0.65146			0.47176	0.67117			0.47176
		0.48179	0.79285			0.48179	0.78613			0.48179	0.7861				0.48179	0.72994			0.48179	0.71245			0.48179	0.69603				0.48179	0.74528			0.48179	0.76499			0.48179	0.73695				0.48179	0.65623			0.48179	0.6758			0.48179
		0.49183	0.79622			0.49183	0.78958			0.49183	0.78955				0.49183	0.73398			0.49183	0.71665			0.49183	0.70038				0.49183	0.74917			0.49183	0.76868			0.49183	0.74093				0.49183	0.66086			0.49183	0.6803			0.49183
		0.50187	0.79947			0.50187	0.79291			0.50187	0.79289				0.50187	0.73791			0.50187	0.72074			0.50187	0.7046				0.50187	0.75295			0.50187	0.77225			0.50187	0.74479				0.50187	0.66538			0.50187	0.68468			0.50187
		0.51191	0.80263			0.51191	0.79615			0.51191	0.79612				0.51191	0.74172			0.51191	0.7247			0.51191	0.70871				0.51191	0.75662			0.51191	0.77571			0.51191	0.74853				0.51191	0.66977			0.51191	0.68894			0.51191
		0.52194	0.80569			0.52194	0.79928			0.52194	0.79925				0.52194	0.74542			0.52194	0.72856			0.52194	0.7127				0.52194	0.76017			0.52194	0.77907			0.52194	0.75217				0.52194	0.67405			0.52194	0.69309			0.52194
		0.53198	0.80865			0.53198	0.80232			0.53198	0.80229				0.53198	0.74902			0.53198	0.73231			0.53198	0.71658				0.53198	0.76363			0.53198	0.78233			0.53198	0.75571				0.53198	0.67822			0.53198	0.69712			0.53198
		0.54202	0.81153			0.54202	0.80527			0.54202	0.80524				0.54202	0.75252			0.54202	0.73596			0.54202	0.72036				0.54202	0.76699			0.54202	0.7855			0.54202	0.75914				0.54202	0.68229			0.54202	0.70106			0.54202
		0.55205	0.81432			0.55205	0.80813			0.55205	0.8081				0.55205	0.75592			0.55205	0.73951			0.55205	0.72404				0.55205	0.77025			0.55205	0.78858			0.55205	0.76248				0.55205	0.68625			0.55205	0.70489			0.55205
		0.56209	0.81703			0.56209	0.81091			0.56209	0.81088				0.56209	0.75923			0.56209	0.74297			0.56209	0.72763				0.56209	0.77342			0.56209	0.79156			0.56209	0.76573				0.56209	0.69012			0.56209	0.70862			0.56209
		0.57213	0.81966			0.57213	0.81361			0.57213	0.81358				0.57213	0.76245			0.57213	0.74633			0.57213	0.73112				0.57213	0.77651			0.57213	0.79447			0.57213	0.76889				0.57213	0.69389			0.57213	0.71226			0.57213
		0.58217	0.82222			0.58217	0.81623			0.58217	0.8162				0.58217	0.76558			0.58217	0.74961			0.58217	0.73453				0.58217	0.77951			0.58217	0.79729			0.58217	0.77196				0.58217	0.69757			0.58217	0.71581			0.58217
		0.5922	0.8247			0.5922	0.81878			0.5922	0.81876				0.5922	0.76864			0.5922	0.75281			0.5922	0.73785				0.5922	0.78244			0.5922	0.80004			0.5922	0.77496				0.5922	0.70117			0.5922	0.71928			0.5922
		0.60224	0.82712			0.60224	0.82126			0.60224	0.82124				0.60224	0.77161			0.60224	0.75592			0.60224	0.74109				0.60224	0.78529			0.60224	0.80272			0.60224	0.77788				0.60224	0.70468			0.60224	0.72266			0.60224
		0.61228	0.82947			0.61228	0.82367			0.61228	0.82365				0.61228	0.77451			0.61228	0.75896			0.61228	0.74425				0.61228	0.78806			0.61228	0.80532			0.61228	0.78072				0.61228	0.70811			0.61228	0.72596			0.61228
		0.62232	0.83176			0.62232	0.82602			0.62232	0.826				0.62232	0.77734			0.62232	0.76192			0.62232	0.74733				0.62232	0.79076			0.62232	0.80786			0.62232	0.78349				0.62232	0.71146			0.62232	0.72918			0.62232
		0.63235	0.83398			0.63235	0.82831			0.63235	0.82829				0.63235	0.7801			0.63235	0.76481			0.63235	0.75034				0.63235	0.7934			0.63235	0.81033			0.63235	0.78619				0.63235	0.71473			0.63235	0.73233			0.63235
		0.64239	0.83615			0.64239	0.83054			0.64239	0.83051				0.64239	0.78279			0.64239	0.76763			0.64239	0.75328				0.64239	0.79597			0.64239	0.81274			0.64239	0.78883				0.64239	0.71793			0.64239	0.73541			0.64239
		0.65243	0.83826			0.65243	0.83271			0.65243	0.83269				0.65243	0.78541			0.65243	0.77038			0.65243	0.75615				0.65243	0.79847			0.65243	0.81509			0.65243	0.7914				0.65243	0.72106			0.65243	0.73841			0.65243
		0.66247	0.84032			0.66247	0.83482			0.66247	0.8348				0.66247	0.78797			0.66247	0.77307			0.66247	0.75895				0.66247	0.80092			0.66247	0.81738			0.66247	0.79391				0.66247	0.72412			0.66247	0.74135			0.66247
		0.6725	0.84233			0.6725	0.83689			0.6725	0.83687				0.6725	0.79047			0.6725	0.7757			0.6725	0.76169				0.6725	0.80331			0.6725	0.81961			0.6725	0.79636				0.6725	0.72711			0.6725	0.74422			0.6725
		0.68254	0.84429			0.68254	0.8389			0.68254	0.83888				0.68254	0.79292			0.68254	0.77827			0.68254	0.76437				0.68254	0.80564			0.68254	0.82179			0.68254	0.79875				0.68254	0.73004			0.68254	0.74703			0.68254
		0.69258	0.8462			0.69258	0.84086			0.69258	0.84084				0.69258	0.7953			0.69258	0.78078			0.69258	0.76699				0.69258	0.80791			0.69258	0.82392			0.69258	0.80109				0.69258	0.73291			0.69258	0.74978			0.69258
		0.70262	0.84806			0.70262	0.84278			0.70262	0.84276				0.70262	0.79764			0.70262	0.78323			0.70262	0.76955				0.70262	0.81014			0.70262	0.826			0.70262	0.80337				0.70262	0.73572			0.70262	0.75247			0.70262
		0.71265	0.84988			0.71265	0.84465			0.71265	0.84463				0.71265	0.79992			0.71265	0.78563			0.71265	0.77206				0.71265	0.81231			0.71265	0.82803			0.71265	0.8056				0.71265	0.73847			0.71265	0.7551			0.71265
		0.72269	0.85166			0.72269	0.84648			0.72269	0.84646				0.72269	0.80215			0.72269	0.78797			0.72269	0.77451				0.72269	0.81443			0.72269	0.83001			0.72269	0.80778				0.72269	0.74116			0.72269	0.75768			0.72269
		0.73273	0.85339			0.73273	0.84826			0.73273	0.84824				0.73273	0.80433			0.73273	0.79027			0.73273	0.77691				0.73273	0.81651			0.73273	0.83195			0.73273	0.80991				0.73273	0.7438			0.73273	0.7602			0.73273
		0.74276	0.85508			0.74276	0.85			0.74276	0.84998				0.74276	0.80646			0.74276	0.79252			0.74276	0.77926				0.74276	0.81854			0.74276	0.83384			0.74276	0.812				0.74276	0.74638			0.74276	0.76268			0.74276
		0.7528	0.85674			0.7528	0.85171			0.7528	0.85169				0.7528	0.80854			0.7528	0.79471			0.7528	0.78156				0.7528	0.82052			0.7528	0.83569			0.7528	0.81404				0.7528	0.74891			0.7528	0.7651			0.7528
		0.76284	0.85836			0.76284	0.85337			0.76284	0.85335				0.76284	0.81059			0.76284	0.79687			0.76284	0.78381				0.76284	0.82246			0.76284	0.8375			0.76284	0.81604				0.76284	0.75139			0.76284	0.76747			0.76284
		0.77288	0.85994			0.77288	0.855			0.77288	0.85498				0.77288	0.81259			0.77288	0.79897			0.77288	0.78602				0.77288	0.82436			0.77288	0.83927			0.77288	0.81799				0.77288	0.75383			0.77288	0.76979			0.77288
		0.78291	0.86149			0.78291	0.85659			0.78291	0.85657				0.78291	0.81454			0.78291	0.80104			0.78291	0.78818				0.78291	0.82622			0.78291	0.84101			0.78291	0.8199				0.78291	0.75622			0.78291	0.77207			0.78291
		0.79295	0.863			0.79295	0.85815			0.79295	0.85813				0.79295	0.81646			0.79295	0.80306			0.79295	0.7903				0.79295	0.82805			0.79295	0.8427			0.79295	0.82178				0.79295	0.75856			0.79295	0.77431			0.79295
		0.80299	0.86448			0.80299	0.85967			0.80299	0.85965				0.80299	0.81834			0.80299	0.80504			0.80299	0.79238				0.80299	0.82983			0.80299	0.84436			0.80299	0.82361				0.80299	0.76085			0.80299	0.7765			0.80299
		0.81303	0.86593			0.81303	0.86117			0.81303	0.86115				0.81303	0.82018			0.81303	0.80699			0.81303	0.79441				0.81303	0.83158			0.81303	0.84599			0.81303	0.82541				0.81303	0.76311			0.81303	0.77865			0.81303
		0.82306	0.86735			0.82306	0.86263			0.82306	0.86261				0.82306	0.82198			0.82306	0.80889			0.82306	0.79641				0.82306	0.83329			0.82306	0.84758			0.82306	0.82717				0.82306	0.76532			0.82306	0.78075			0.82306
		0.8331	0.86874			0.8331	0.86406			0.8331	0.86404				0.8331	0.82375			0.8331	0.81076			0.8331	0.79837				0.8331	0.83497			0.8331	0.84914			0.8331	0.8289				0.8331	0.76749			0.8331	0.78282			0.8331
		0.84314	0.8701			0.84314	0.86546			0.84314	0.86544				0.84314	0.82548			0.84314	0.81259			0.84314	0.80029				0.84314	0.83661			0.84314	0.85067			0.84314	0.83059				0.84314	0.76962			0.84314	0.78485			0.84314
		0.85318	0.87143			0.85318	0.86683			0.85318	0.86681				0.85318	0.82718			0.85318	0.81438			0.85318	0.80217				0.85318	0.83822			0.85318	0.85216			0.85318	0.83225				0.85318	0.77171			0.85318	0.78684			0.85318
		0.86321	0.87273			0.86321	0.86817			0.86321	0.86816				0.86321	0.82884			0.86321	0.81614			0.86321	0.80402				0.86321	0.8398			0.86321	0.85363			0.86321	0.83387				0.86321	0.77376			0.86321	0.7888			0.86321
		0.87325	0.87401			0.87325	0.86949			0.87325	0.86947				0.87325	0.83048			0.87325	0.81787			0.87325	0.80584				0.87325	0.84135			0.87325	0.85507			0.87325	0.83547				0.87325	0.77578			0.87325	0.79072			0.87325
		0.88329	0.87526			0.88329	0.87078			0.88329	0.87076				0.88329	0.83208			0.88329	0.81957			0.88329	0.80762				0.88329	0.84287			0.88329	0.85648			0.88329	0.83703				0.88329	0.77776			0.88329	0.7926			0.88329
		0.89332	0.87649			0.89332	0.87205			0.89332	0.87203				0.89332	0.83365			0.89332	0.82123			0.89332	0.80937				0.89332	0.84436			0.89332	0.85786			0.89332	0.83857				0.89332	0.77971			0.89332	0.79445			0.89332
		0.90336	0.8777			0.90336	0.87329			0.90336	0.87327				0.90336	0.83519			0.90336	0.82287			0.90336	0.81109				0.90336	0.84582			0.90336	0.85922			0.90336	0.84008				0.90336	0.78162			0.90336	0.79627			0.90336
		0.9134	0.87888			0.9134	0.87451			0.9134	0.87449				0.9134	0.83671			0.9134	0.82447			0.9134	0.81277				0.9134	0.84726			0.9134	0.86055			0.9134	0.84155				0.9134	0.7835			0.9134	0.79806			0.9134
		0.92344	0.88004			0.92344	0.8757			0.92344	0.87568				0.92344	0.8382			0.92344	0.82605			0.92344	0.81443				0.92344	0.84867			0.92344	0.86186			0.92344	0.84301				0.92344	0.78535			0.92344	0.79981			0.92344
		0.93347	0.88117			0.93347	0.87687			0.93347	0.87686				0.93347	0.83966			0.93347	0.8276			0.93347	0.81606				0.93347	0.85005			0.93347	0.86314			0.93347	0.84443				0.93347	0.78717			0.93347	0.80154			0.93347
		0.94351	0.88229			0.94351	0.87802			0.94351	0.87801				0.94351	0.84109			0.94351	0.82912			0.94351	0.81766				0.94351	0.85141			0.94351	0.8644			0.94351	0.84583				0.94351	0.78895			0.94351	0.80324			0.94351
		0.95355	0.88338			0.95355	0.87915			0.95355	0.87914				0.95355	0.8425			0.95355	0.83061			0.95355	0.81923				0.95355	0.85274			0.95355	0.86563			0.95355	0.84721				0.95355	0.79071			0.95355	0.8049			0.95355
		0.96359	0.88446			0.96359	0.88026			0.96359	0.88024				0.96359	0.84389			0.96359	0.83208			0.96359	0.82078				0.96359	0.85405			0.96359	0.86685			0.96359	0.84856				0.96359	0.79244			0.96359	0.80654			0.96359
		0.97362	0.88551			0.97362	0.88135			0.97362	0.88133				0.97362	0.84525			0.97362	0.83352			0.97362	0.8223				0.97362	0.85534			0.97362	0.86804			0.97362	0.84988				0.97362	0.79414			0.97362	0.80815			0.97362
		0.98366	0.88655			0.98366	0.88242			0.98366	0.8824				0.98366	0.84658			0.98366	0.83494			0.98366	0.82379				0.98366	0.8566			0.98366	0.86921			0.98366	0.85119				0.98366	0.79581			0.98366	0.80974			0.98366
		0.9937	0.88757			0.9937	0.88347			0.9937	0.88345				0.9937	0.8479			0.9937	0.83634			0.9937	0.82526				0.9937	0.85785			0.9937	0.87036			0.9937	0.85247				0.9937	0.79745			0.9937	0.8113			0.9937
		1.00374	0.88856			1.00374	0.8845			1.00374	0.88448				1.00374	0.84919			1.00374	0.83771			1.00374	0.8267				1.00374	0.85907			1.00374	0.87149			1.00374	0.85373				1.00374	0.79907			1.00374	0.81283			1.00374
		1.01377	0.88955			1.01377	0.88551			1.01377	0.88549				1.01377	0.85046			1.01377	0.83906			1.01377	0.82813				1.01377	0.86027			1.01377	0.8726			1.01377	0.85497				1.01377	0.80066			1.01377	0.81434			1.01377
		1.02381	0.89051			1.02381	0.88651			1.02381	0.88649				1.02381	0.85171			1.02381	0.84038			1.02381	0.82952				1.02381	0.86145			1.02381	0.87369			1.02381	0.85618				1.02381	0.80223			1.02381	0.81583			1.02381
		1.03385	0.89146			1.03385	0.88748			1.03385	0.88747				1.03385	0.85294			1.03385	0.84169			1.03385	0.8309				1.03385	0.86261			1.03385	0.87476			1.03385	0.85738				1.03385	0.80378			1.03385	0.81729			1.03385
		1.04389	0.89239			1.04389	0.88844			1.04389	0.88843				1.04389	0.85414			1.04389	0.84297			1.04389	0.83225				1.04389	0.86375			1.04389	0.87582			1.04389	0.85856				1.04389	0.80529			1.04389	0.81873			1.04389
		1.05392	0.8933			1.05392	0.88939			1.05392	0.88937				1.05392	0.85533			1.05392	0.84423			1.05392	0.83358				1.05392	0.86487			1.05392	0.87686			1.05392	0.85972				1.05392	0.80679			1.05392	0.82014			1.05392
		1.06396	0.8942			1.06396	0.89032			1.06396	0.8903				1.06396	0.8565			1.06396	0.84547			1.06396	0.83489				1.06396	0.86598			1.06396	0.87788			1.06396	0.86086				1.06396	0.80826			1.06396	0.82154			1.06396
		1.074	0.89509			1.074	0.89123			1.074	0.89122				1.074	0.85765			1.074	0.8467			1.074	0.83618				1.074	0.86706			1.074	0.87888			1.074	0.86198				1.074	0.80972			1.074	0.82291			1.074
		1.08403	0.89596			1.08403	0.89213			1.08403	0.89212				1.08403	0.85878			1.08403	0.8479			1.08403	0.83745				1.08403	0.86813			1.08403	0.87987			1.08403	0.86308				1.08403	0.81114			1.08403	0.82426			1.08403
		1.09407	0.89682			1.09407	0.89301			1.09407	0.893				1.09407	0.8599			1.09407	0.84909			1.09407	0.83871				1.09407	0.86918			1.09407	0.88084			1.09407	0.86417				1.09407	0.81255			1.09407	0.82559			1.09407
		1.10411	0.89766			1.10411	0.89388			1.10411	0.89387				1.10411	0.86099			1.10411	0.85025			1.10411	0.83994				1.10411	0.87022			1.10411	0.88179			1.10411	0.86523				1.10411	0.81394			1.10411	0.8269			1.10411
		1.11415	0.89849			1.11415	0.89474			1.11415	0.89472				1.11415	0.86207			1.11415	0.8514			1.11415	0.84115				1.11415	0.87124			1.11415	0.88273			1.11415	0.86629				1.11415	0.81531			1.11415	0.82819			1.11415
		1.12418	0.8993			1.12418	0.89558			1.12418	0.89557				1.12418	0.86314			1.12418	0.85253			1.12418	0.84234				1.12418	0.87224			1.12418	0.88366			1.12418	0.86732				1.12418	0.81665			1.12418	0.82947			1.12418
		1.13422	0.9001			1.13422	0.89641			1.13422	0.89639				1.13422	0.86418			1.13422	0.85365			1.13422	0.84352				1.13422	0.87323			1.13422	0.88457			1.13422	0.86834				1.13422	0.81798			1.13422	0.83072			1.13422
		1.14426	0.90089			1.14426	0.89722			1.14426	0.89721				1.14426	0.86521			1.14426	0.85474			1.14426	0.84468				1.14426	0.8742			1.14426	0.88546			1.14426	0.86935				1.14426	0.81929			1.14426	0.83195			1.14426
		1.1543	0.90167			1.1543	0.89803			1.1543	0.89801				1.1543	0.86623			1.1543	0.85582			1.1543	0.84582				1.1543	0.87515			1.1543	0.88635			1.1543	0.87033				1.1543	0.82058			1.1543	0.83317			1.1543
		1.16433	0.90244			1.16433	0.89882			1.16433	0.8988				1.16433	0.86723			1.16433	0.85689			1.16433	0.84695				1.16433	0.8761			1.16433	0.88722			1.16433	0.87131				1.16433	0.82185			1.16433	0.83437			1.16433
		1.17437	0.90319			1.17437	0.89959			1.17437	0.89958				1.17437	0.86821			1.17437	0.85794			1.17437	0.84806				1.17437	0.87703			1.17437	0.88807			1.17437	0.87227				1.17437	0.8231			1.17437	0.83555			1.17437
		1.18441	0.90393			1.18441	0.90036			1.18441	0.90035				1.18441	0.86919			1.18441	0.85897			1.18441	0.84915				1.18441	0.87794			1.18441	0.88892			1.18441	0.87321				1.18441	0.82434			1.18441	0.83672			1.18441
		1.19445	0.90466			1.19445	0.90112			1.19445	0.9011				1.19445	0.87014			1.19445	0.85999			1.19445	0.85023				1.19445	0.87884			1.19445	0.88975			1.19445	0.87414				1.19445	0.82556			1.19445	0.83787			1.19445
		1.20448	0.90538			1.20448	0.90186			1.20448	0.90184				1.20448	0.87108			1.20448	0.861			1.20448	0.85129				1.20448	0.87973			1.20448	0.89056			1.20448	0.87506				1.20448	0.82676			1.20448	0.839			1.20448
		1.21452	0.90609			1.21452	0.90259			1.21452	0.90258				1.21452	0.87201			1.21452	0.86199			1.21452	0.85234				1.21452	0.88061			1.21452	0.89137			1.21452	0.87597				1.21452	0.82794			1.21452	0.84012			1.21452
		1.22456	0.90679			1.22456	0.90331			1.22456	0.9033				1.22456	0.87293			1.22456	0.86296			1.22456	0.85337				1.22456	0.88147			1.22456	0.89216			1.22456	0.87686				1.22456	0.82911			1.22456	0.84122			1.22456
		1.23459	0.90747			1.23459	0.90402			1.23459	0.90401				1.23459	0.87383			1.23459	0.86392			1.23459	0.85439				1.23459	0.88232			1.23459	0.89295			1.23459	0.87774				1.23459	0.83027			1.23459	0.84231			1.23459
		1.24463	0.90815			1.24463	0.90472			1.24463	0.90471				1.24463	0.87472			1.24463	0.86487			1.24463	0.8554				1.24463	0.88316			1.24463	0.89372			1.24463	0.8786				1.24463	0.8314			1.24463	0.84338			1.24463
		1.25467	0.90882			1.25467	0.90541			1.25467	0.9054				1.25467	0.8756			1.25467	0.86581			1.25467	0.85639				1.25467	0.88398			1.25467	0.89448			1.25467	0.87946				1.25467	0.83253			1.25467	0.84444			1.25467
		1.26471	0.90948			1.26471	0.90609			1.26471	0.90608				1.26471	0.87647			1.26471	0.86673			1.26471	0.85736				1.26471	0.8848			1.26471	0.89523			1.26471	0.8803				1.26471	0.83364			1.26471	0.84549			1.26471
		1.27474	0.91013			1.27474	0.90676			1.27474	0.90675				1.27474	0.87732			1.27474	0.86764			1.27474	0.85833				1.27474	0.8856			1.27474	0.89597			1.27474	0.88113				1.27474	0.83473			1.27474	0.84652			1.27474
		1.28478	0.91077			1.28478	0.90742			1.28478	0.90741				1.28478	0.87816			1.28478	0.86854			1.28478	0.85928				1.28478	0.88639			1.28478	0.8967			1.28478	0.88195				1.28478	0.83581			1.28478	0.84753			1.28478
		1.29482	0.9114			1.29482	0.90808			1.29482	0.90806				1.29482	0.87899			1.29482	0.86943			1.29482	0.86022				1.29482	0.88718			1.29482	0.89742			1.29482	0.88276				1.29482	0.83687			1.29482	0.84853			1.29482
		1.30486	0.91202			1.30486	0.90872			1.30486	0.90871				1.30486	0.87981			1.30486	0.8703			1.30486	0.86114				1.30486	0.88795			1.30486	0.89812			1.30486	0.88355				1.30486	0.83792			1.30486	0.84952			1.30486
		1.31489	0.91263			1.31489	0.90935			1.31489	0.90934				1.31489	0.88062			1.31489	0.87116			1.31489	0.86206				1.31489	0.88871			1.31489	0.89882			1.31489	0.88434				1.31489	0.83896			1.31489	0.8505			1.31489
		1.32493	0.91323			1.32493	0.90998			1.32493	0.90996				1.32493	0.88141			1.32493	0.87202			1.32493	0.86296				1.32493	0.88946			1.32493	0.89951			1.32493	0.88511				1.32493	0.83999			1.32493	0.85147			1.32493
		1.33497	0.91383			1.33497	0.91059			1.33497	0.91058				1.33497	0.8822			1.33497	0.87286			1.33497	0.86385				1.33497	0.8902			1.33497	0.90019			1.33497	0.88588				1.33497	0.841			1.33497	0.85242			1.33497
		1.34501	0.91442			1.34501	0.9112			1.34501	0.91119				1.34501	0.88298			1.34501	0.87368			1.34501	0.86473				1.34501	0.89093			1.34501	0.90086			1.34501	0.88664				1.34501	0.842			1.34501	0.85336			1.34501
		1.35504	0.915			1.35504	0.9118			1.35504	0.91179				1.35504	0.88374			1.35504	0.8745			1.35504	0.86559				1.35504	0.89165			1.35504	0.90153			1.35504	0.88738				1.35504	0.84298			1.35504	0.85429			1.35504
		1.36508	0.91557			1.36508	0.91239			1.36508	0.91238				1.36508	0.8845			1.36508	0.87531			1.36508	0.86645				1.36508	0.89236			1.36508	0.90218			1.36508	0.88812				1.36508	0.84396			1.36508	0.8552			1.36508
		1.37512	0.91614			1.37512	0.91298			1.37512	0.91296				1.37512	0.88525			1.37512	0.87611			1.37512	0.8673				1.37512	0.89306			1.37512	0.90282			1.37512	0.88884				1.37512	0.84492			1.37512	0.85611			1.37512
		1.38516	0.91669			1.38516	0.91355			1.38516	0.91354				1.38516	0.88598			1.38516	0.87689			1.38516	0.86813				1.38516	0.89375			1.38516	0.90346			1.38516	0.88956				1.38516	0.84587			1.38516	0.857			1.38516
		1.39519	0.91724			1.39519	0.91412			1.39519	0.91411				1.39519	0.88671			1.39519	0.87767			1.39519	0.86896				1.39519	0.89444			1.39519	0.90409			1.39519	0.89027				1.39519	0.84681			1.39519	0.85788			1.39519
		1.40523	0.91779			1.40523	0.91468			1.40523	0.91467				1.40523	0.88743			1.40523	0.87844			1.40523	0.86977				1.40523	0.89511			1.40523	0.90471			1.40523	0.89096				1.40523	0.84774			1.40523	0.85875			1.40523
		1.41527	0.91832			1.41527	0.91524			1.41527	0.91522				1.41527	0.88814			1.41527	0.8792			1.41527	0.87057				1.41527	0.89578			1.41527	0.90532			1.41527	0.89165				1.41527	0.84865			1.41527	0.85962			1.41527
		1.4253	0.91885			1.4253	0.91578			1.4253	0.91577				1.4253	0.88884			1.4253	0.87995			1.4253	0.87137				1.4253	0.89643			1.4253	0.90592			1.4253	0.89233				1.4253	0.84956			1.4253	0.86047			1.4253
		1.43534	0.91937			1.43534	0.91632			1.43534	0.91631				1.43534	0.88953			1.43534	0.88069			1.43534	0.87215				1.43534	0.89708			1.43534	0.90652			1.43534	0.89301				1.43534	0.85046			1.43534	0.86131			1.43534
		1.44538	0.91989			1.44538	0.91686			1.44538	0.91684				1.44538	0.89021			1.44538	0.88142			1.44538	0.87293				1.44538	0.89773			1.44538	0.90711			1.44538	0.89367				1.44538	0.85134			1.44538	0.86214			1.44538
		1.45542	0.92039			1.45542	0.91738			1.45542	0.91737				1.45542	0.89089			1.45542	0.88214			1.45542	0.87369				1.45542	0.89836			1.45542	0.90769			1.45542	0.89433				1.45542	0.85221			1.45542	0.86296			1.45542
		1.46545	0.9209			1.46545	0.9179			1.46545	0.91789				1.46545	0.89155			1.46545	0.88285			1.46545	0.87445				1.46545	0.89899			1.46545	0.90826			1.46545	0.89497				1.46545	0.85308			1.46545	0.86377			1.46545
		1.47549	0.92139			1.47549	0.91841			1.47549	0.9184				1.47549	0.89221			1.47549	0.88355			1.47549	0.8752				1.47549	0.8996			1.47549	0.90883			1.47549	0.89561				1.47549	0.85393			1.47549	0.86457			1.47549
		1.48553	0.92188			1.48553	0.91892			1.48553	0.91891				1.48553	0.89286			1.48553	0.88425			1.48553	0.87594				1.48553	0.90021			1.48553	0.90939			1.48553	0.89625				1.48553	0.85477			1.48553	0.86536			1.48553
		1.49557	0.92237			1.49557	0.91942			1.49557	0.91941				1.49557	0.8935			1.49557	0.88494			1.49557	0.87667				1.49557	0.90082			1.49557	0.90995			1.49557	0.89687				1.49557	0.85561			1.49557	0.86614			1.49557
		1.5056	0.92284			1.5056	0.91991			1.5056	0.9199				1.5056	0.89414			1.5056	0.88562			1.5056	0.87739				1.5056	0.90141			1.5056	0.91049			1.5056	0.89749				1.5056	0.85643			1.5056	0.86692			1.5056
		1.51564	0.92332			1.51564	0.9204			1.51564	0.92039				1.51564	0.89477			1.51564	0.88629			1.51564	0.8781				1.51564	0.902			1.51564	0.91103			1.51564	0.8981				1.51564	0.85725			1.51564	0.86768			1.51564
		1.52568	0.92378			1.52568	0.92089			1.52568	0.92087				1.52568	0.89539			1.52568	0.88695			1.52568	0.8788				1.52568	0.90258			1.52568	0.91157			1.52568	0.8987				1.52568	0.85805			1.52568	0.86844			1.52568
		1.53572	0.92424			1.53572	0.92136			1.53572	0.92135				1.53572	0.896			1.53572	0.88761			1.53572	0.8795				1.53572	0.90316			1.53572	0.91209			1.53572	0.8993				1.53572	0.85885			1.53572	0.86919			1.53572
		1.54575	0.9247			1.54575	0.92183			1.54575	0.92182				1.54575	0.8966			1.54575	0.88826			1.54575	0.88019				1.54575	0.90373			1.54575	0.91261			1.54575	0.89988				1.54575	0.85964			1.54575	0.86993			1.54575
		1.55579	0.92515			1.55579	0.9223			1.55579	0.92229				1.55579	0.8972			1.55579	0.8889			1.55579	0.88087				1.55579	0.90429			1.55579	0.91313			1.55579	0.90047				1.55579	0.86042			1.55579	0.87066			1.55579
		1.56583	0.92559			1.56583	0.92276			1.56583	0.92275				1.56583	0.89779			1.56583	0.88953			1.56583	0.88154				1.56583	0.90484			1.56583	0.91364			1.56583	0.90104				1.56583	0.86119			1.56583	0.87138			1.56583
		1.57587	0.92603			1.57587	0.92321			1.57587	0.9232				1.57587	0.89838			1.57587	0.89016			1.57587	0.88221				1.57587	0.90539			1.57587	0.91414			1.57587	0.90161				1.57587	0.86195			1.57587	0.87209			1.57587
		1.5859	0.92646			1.5859	0.92366			1.5859	0.92365				1.5859	0.89896			1.5859	0.89078			1.5859	0.88287				1.5859	0.90594			1.5859	0.91464			1.5859	0.90217				1.5859	0.8627			1.5859	0.8728			1.5859
		1.59594	0.92689			1.59594	0.9241			1.59594	0.92409				1.59594	0.89953			1.59594	0.89139			1.59594	0.88352				1.59594	0.90647			1.59594	0.91513			1.59594	0.90273				1.59594	0.86345			1.59594	0.8735			1.59594
		1.60598	0.92732			1.60598	0.92454			1.60598	0.92453				1.60598	0.90009			1.60598	0.89199			1.60598	0.88416				1.60598	0.907			1.60598	0.91561			1.60598	0.90328				1.60598	0.86419			1.60598	0.87419			1.60598
		1.61601	0.92773			1.61601	0.92498			1.61601	0.92497				1.61601	0.90065			1.61601	0.89259			1.61601	0.8848				1.61601	0.90753			1.61601	0.91609			1.61601	0.90382				1.61601	0.86492			1.61601	0.87487			1.61601
		1.62605	0.92815			1.62605	0.9254			1.62605	0.92539				1.62605	0.90121			1.62605	0.89318			1.62605	0.88543				1.62605	0.90804			1.62605	0.91657			1.62605	0.90436				1.62605	0.86564			1.62605	0.87555			1.62605
		1.63609	0.92856			1.63609	0.92583			1.63609	0.92582				1.63609	0.90175			1.63609	0.89377			1.63609	0.88605				1.63609	0.90856			1.63609	0.91704			1.63609	0.90489				1.63609	0.86635			1.63609	0.87622			1.63609
		1.64613	0.92896			1.64613	0.92625			1.64613	0.92624				1.64613	0.90229			1.64613	0.89435			1.64613	0.88667				1.64613	0.90906			1.64613	0.9175			1.64613	0.90541				1.64613	0.86706			1.64613	0.87688			1.64613
		1.65616	0.92936			1.65616	0.92666			1.65616	0.92665				1.65616	0.90283			1.65616	0.89492			1.65616	0.88728				1.65616	0.90957			1.65616	0.91796			1.65616	0.90593				1.65616	0.86776			1.65616	0.87753			1.65616
		1.6662	0.92976			1.6662	0.92707			1.6662	0.92706				1.6662	0.90336			1.6662	0.89549			1.6662	0.88788				1.6662	0.91006			1.6662	0.91842			1.6662	0.90644				1.6662	0.86845			1.6662	0.87818			1.6662
		1.67624	0.93015			1.67624	0.92748			1.67624	0.92747				1.67624	0.90388			1.67624	0.89605			1.67624	0.88848				1.67624	0.91055			1.67624	0.91886			1.67624	0.90695				1.67624	0.86913			1.67624	0.87882			1.67624
		1.68628	0.93054			1.68628	0.92788			1.68628	0.92787				1.68628	0.9044			1.68628	0.89661			1.68628	0.88907				1.68628	0.91104			1.68628	0.91931			1.68628	0.90745				1.68628	0.86981			1.68628	0.87946			1.68628
		1.69631	0.93092			1.69631	0.92827			1.69631	0.92826				1.69631	0.90491			1.69631	0.89715			1.69631	0.88965				1.69631	0.91152			1.69631	0.91975			1.69631	0.90795				1.69631	0.87048			1.69631	0.88009			1.69631
		1.70635	0.9313			1.70635	0.92866			1.70635	0.92865				1.70635	0.90541			1.70635	0.8977			1.70635	0.89023				1.70635	0.91199			1.70635	0.92018			1.70635	0.90844				1.70635	0.87115			1.70635	0.88071			1.70635
		1.71639	0.93167			1.71639	0.92905			1.71639	0.92904				1.71639	0.90592			1.71639	0.89823			1.71639	0.8908				1.71639	0.91246			1.71639	0.92061			1.71639	0.90893				1.71639	0.8718			1.71639	0.88132			1.71639
		1.72643	0.93204			1.72643	0.92944			1.72643	0.92943				1.72643	0.90641			1.72643	0.89877			1.72643	0.89137				1.72643	0.91293			1.72643	0.92104			1.72643	0.90941				1.72643	0.87245			1.72643	0.88193			1.72643
		1.73646	0.93241			1.73646	0.92981			1.73646	0.9298				1.73646	0.9069			1.73646	0.89929			1.73646	0.89193				1.73646	0.91339			1.73646	0.92146			1.73646	0.90989				1.73646	0.8731			1.73646	0.88253			1.73646
		1.7465	0.93277			1.7465	0.93019			1.7465	0.93018				1.7465	0.90739			1.7465	0.89981			1.7465	0.89248				1.7465	0.91384			1.7465	0.92187			1.7465	0.91036				1.7465	0.87373			1.7465	0.88313			1.7465
		1.75654	0.93313			1.75654	0.93056			1.75654	0.93055				1.75654	0.90787			1.75654	0.90033			1.75654	0.89303				1.75654	0.91429			1.75654	0.92229			1.75654	0.91083				1.75654	0.87436			1.75654	0.88372			1.75654
		1.76657	0.93348			1.76657	0.93093			1.76657	0.93092				1.76657	0.90834			1.76657	0.90084			1.76657	0.89357				1.76657	0.91474			1.76657	0.92269			1.76657	0.91129				1.76657	0.87499			1.76657	0.8843			1.76657
		1.77661	0.93383			1.77661	0.93129			1.77661	0.93128				1.77661	0.90881			1.77661	0.90134			1.77661	0.89411				1.77661	0.91518			1.77661	0.9231			1.77661	0.91175				1.77661	0.87561			1.77661	0.88488			1.77661
		1.78665	0.93418			1.78665	0.93165			1.78665	0.93164				1.78665	0.90928			1.78665	0.90184			1.78665	0.89464				1.78665	0.91561			1.78665	0.92349			1.78665	0.9122				1.78665	0.87622			1.78665	0.88545			1.78665
		1.79669	0.93453			1.79669	0.93201			1.79669	0.932				1.79669	0.90974			1.79669	0.90234			1.79669	0.89517				1.79669	0.91604			1.79669	0.92389			1.79669	0.91265				1.79669	0.87683			1.79669	0.88602			1.79669
		1.80672	0.93487			1.80672	0.93236			1.80672	0.93235				1.80672	0.9102			1.80672	0.90283			1.80672	0.89569				1.80672	0.91647			1.80672	0.92428			1.80672	0.91309				1.80672	0.87743			1.80672	0.88658			1.80672
		1.81676	0.9352			1.81676	0.93271			1.81676	0.9327				1.81676	0.91065			1.81676	0.90331			1.81676	0.89621				1.81676	0.9169			1.81676	0.92467			1.81676	0.91353				1.81676	0.87802			1.81676	0.88714			1.81676
		1.8268	0.93553			1.8268	0.93305			1.8268	0.93304				1.8268	0.9111			1.8268	0.90379			1.8268	0.89672				1.8268	0.91731			1.8268	0.92505			1.8268	0.91396				1.8268	0.87861			1.8268	0.88769			1.8268
		1.83684	0.93586			1.83684	0.93339			1.83684	0.93338				1.83684	0.91154			1.83684	0.90427			1.83684	0.89723				1.83684	0.91773			1.83684	0.92543			1.83684	0.91439				1.83684	0.87919			1.83684	0.88823			1.83684
		1.84687	0.93619			1.84687	0.93373			1.84687	0.93372				1.84687	0.91198			1.84687	0.90474			1.84687	0.89773				1.84687	0.91814			1.84687	0.9258			1.84687	0.91482				1.84687	0.87977			1.84687	0.88877			1.84687
		1.85691	0.93651			1.85691	0.93407			1.85691	0.93406				1.85691	0.91241			1.85691	0.90521			1.85691	0.89822				1.85691	0.91855			1.85691	0.92618			1.85691	0.91524				1.85691	0.88034			1.85691	0.88931			1.85691
		1.86695	0.93683			1.86695	0.9344			1.86695	0.93439				1.86695	0.91284			1.86695	0.90567			1.86695	0.89871				1.86695	0.91895			1.86695	0.92654			1.86695	0.91566				1.86695	0.88091			1.86695	0.88984			1.86695
		1.87699	0.93715			1.87699	0.93473			1.87699	0.93472				1.87699	0.91327			1.87699	0.90612			1.87699	0.8992				1.87699	0.91935			1.87699	0.92691			1.87699	0.91607				1.87699	0.88147			1.87699	0.89036			1.87699
		1.88702	0.93746			1.88702	0.93505			1.88702	0.93504				1.88702	0.91369			1.88702	0.90658			1.88702	0.89968				1.88702	0.91974			1.88702	0.92727			1.88702	0.91648				1.88702	0.88203			1.88702	0.89088			1.88702
		1.89706	0.93777			1.89706	0.93537			1.89706	0.93536				1.89706	0.91411			1.89706	0.90703			1.89706	0.90016				1.89706	0.92013			1.89706	0.92763			1.89706	0.91688				1.89706	0.88258			1.89706	0.8914			1.89706
		1.9071	0.93808			1.9071	0.93569			1.9071	0.93568				1.9071	0.91452			1.9071	0.90747			1.9071	0.90064				1.9071	0.92052			1.9071	0.92798			1.9071	0.91728				1.9071	0.88312			1.9071	0.89191			1.9071
		1.91714	0.93839			1.91714	0.93601			1.91714	0.936				1.91714	0.91493			1.91714	0.90791			1.91714	0.9011				1.91714	0.9209			1.91714	0.92833			1.91714	0.91768				1.91714	0.88367			1.91714	0.89241			1.91714
		1.92717	0.93869			1.92717	0.93632			1.92717	0.93631				1.92717	0.91533			1.92717	0.90834			1.92717	0.90157				1.92717	0.92128			1.92717	0.92868			1.92717	0.91808				1.92717	0.8842			1.92717	0.89291			1.92717
		1.93721	0.93898			1.93721	0.93663			1.93721	0.93662				1.93721	0.91574			1.93721	0.90878			1.93721	0.90203				1.93721	0.92166			1.93721	0.92902			1.93721	0.91847				1.93721	0.88473			1.93721	0.89341			1.93721
		1.94725	0.93928			1.94725	0.93693			1.94725	0.93692				1.94725	0.91613			1.94725	0.9092			1.94725	0.90248				1.94725	0.92203			1.94725	0.92936			1.94725	0.91885				1.94725	0.88526			1.94725	0.8939			1.94725
		1.95728	0.93957			1.95728	0.93724			1.95728	0.93723				1.95728	0.91653			1.95728	0.90963			1.95728	0.90294				1.95728	0.9224			1.95728	0.9297			1.95728	0.91923				1.95728	0.88578			1.95728	0.89439			1.95728
		1.96732	0.93986			1.96732	0.93754			1.96732	0.93753				1.96732	0.91692			1.96732	0.91005			1.96732	0.90338				1.96732	0.92276			1.96732	0.93003			1.96732	0.91961				1.96732	0.8863			1.96732	0.89487			1.96732
		1.97736	0.94015			1.97736	0.93783			1.97736	0.93782				1.97736	0.91731			1.97736	0.91046			1.97736	0.90383				1.97736	0.92313			1.97736	0.93036			1.97736	0.91999				1.97736	0.88681			1.97736	0.89535			1.97736
		1.9874	0.94043			1.9874	0.93813			1.9874	0.93812				1.9874	0.91769			1.9874	0.91087			1.9874	0.90427				1.9874	0.92348			1.9874	0.93069			1.9874	0.92036				1.9874	0.88731			1.9874	0.89582			1.9874
		1.99743	0.94072			1.99743	0.93842			1.99743	0.93841				1.99743	0.91807			1.99743	0.91128			1.99743	0.9047				1.99743	0.92384			1.99743	0.93101			1.99743	0.92073				1.99743	0.88782			1.99743	0.89629			1.99743
		2.00747	0.94099			2.00747	0.93871			2.00747	0.9387				2.00747	0.91845			2.00747	0.91169			2.00747	0.90513				2.00747	0.92419			2.00747	0.93133			2.00747	0.92109				2.00747	0.88832			2.00747	0.89675			2.00747
		2.01751	0.94127			2.01751	0.939			2.01751	0.93899				2.01751	0.91882			2.01751	0.91209			2.01751	0.90556				2.01751	0.92454			2.01751	0.93165			2.01751	0.92146				2.01751	0.88881			2.01751	0.89721			2.01751
		2.02755	0.94154			2.02755	0.93928			2.02755	0.93927				2.02755	0.91919			2.02755	0.91249			2.02755	0.90598				2.02755	0.92489			2.02755	0.93197			2.02755	0.92181				2.02755	0.8893			2.02755	0.89767			2.02755
		2.03758	0.94182			2.03758	0.93956			2.03758	0.93955				2.03758	0.91955			2.03758	0.91288			2.03758	0.9064				2.03758	0.92523			2.03758	0.93228			2.03758	0.92217				2.03758	0.88978			2.03758	0.89812			2.03758
		2.04762	0.94208			2.04762	0.93984			2.04762	0.93983				2.04762	0.91992			2.04762	0.91327			2.04762	0.90682				2.04762	0.92557			2.04762	0.93259			2.04762	0.92252				2.04762	0.89027			2.04762	0.89857			2.04762
		2.05766	0.94235			2.05766	0.94011			2.05766	0.94011				2.05766	0.92028			2.05766	0.91366			2.05766	0.90723				2.05766	0.9259			2.05766	0.9329			2.05766	0.92287				2.05766	0.89074			2.05766	0.89902			2.05766
		2.0677	0.94261			2.0677	0.94039			2.0677	0.94038				2.0677	0.92063			2.0677	0.91404			2.0677	0.90764				2.0677	0.92624			2.0677	0.9332			2.0677	0.92322				2.0677	0.89121			2.0677	0.89946			2.0677
		2.07773	0.94288			2.07773	0.94066			2.07773	0.94065				2.07773	0.92099			2.07773	0.91442			2.07773	0.90805				2.07773	0.92657			2.07773	0.9335			2.07773	0.92356				2.07773	0.89168			2.07773	0.8999			2.07773
		2.08777	0.94313			2.08777	0.94093			2.08777	0.94092				2.08777	0.92134			2.08777	0.91479			2.08777	0.90845				2.08777	0.92689			2.08777	0.9338			2.08777	0.9239				2.08777	0.89215			2.08777	0.90033			2.08777
		2.09781	0.94339			2.09781	0.94119			2.09781	0.94118				2.09781	0.92168			2.09781	0.91517			2.09781	0.90885				2.09781	0.92722			2.09781	0.93409			2.09781	0.92423				2.09781	0.89261			2.09781	0.90076			2.09781
		2.10785	0.94365			2.10785	0.94146			2.10785	0.94145				2.10785	0.92203			2.10785	0.91554			2.10785	0.90924				2.10785	0.92754			2.10785	0.93439			2.10785	0.92457				2.10785	0.89307			2.10785	0.90118			2.10785
		2.11788	0.9439			2.11788	0.94172			2.11788	0.94171				2.11788	0.92237			2.11788	0.9159			2.11788	0.90963				2.11788	0.92786			2.11788	0.93468			2.11788	0.9249				2.11788	0.89352			2.11788	0.90161			2.11788
		2.12792	0.94415			2.12792	0.94198			2.12792	0.94197				2.12792	0.9227			2.12792	0.91627			2.12792	0.91002				2.12792	0.92817			2.12792	0.93497			2.12792	0.92523				2.12792	0.89397			2.12792	0.90202			2.12792
		2.13796	0.9444			2.13796	0.94223			2.13796	0.94223				2.13796	0.92304			2.13796	0.91663			2.13796	0.9104				2.13796	0.92849			2.13796	0.93525			2.13796	0.92555				2.13796	0.89441			2.13796	0.90244			2.13796
		2.14799	0.94464			2.14799	0.94249			2.14799	0.94248				2.14799	0.92337			2.14799	0.91699			2.14799	0.91078				2.14799	0.9288			2.14799	0.93554			2.14799	0.92587				2.14799	0.89485			2.14799	0.90285			2.14799
		2.15803	0.94488			2.15803	0.94274			2.15803	0.94273				2.15803	0.9237			2.15803	0.91734			2.15803	0.91116				2.15803	0.92911			2.15803	0.93582			2.15803	0.92619				2.15803	0.89529			2.15803	0.90326			2.15803
		2.16807	0.94513			2.16807	0.94299			2.16807	0.94298				2.16807	0.92403			2.16807	0.91769			2.16807	0.91154				2.16807	0.92941			2.16807	0.93609			2.16807	0.92651				2.16807	0.89573			2.16807	0.90366			2.16807
		2.17811	0.94536			2.17811	0.94324			2.17811	0.94323				2.17811	0.92435			2.17811	0.91804			2.17811	0.91191				2.17811	0.92971			2.17811	0.93637			2.17811	0.92682				2.17811	0.89616			2.17811	0.90407			2.17811
		2.18814	0.9456			2.18814	0.94348			2.18814	0.94348				2.18814	0.92467			2.18814	0.91838			2.18814	0.91228				2.18814	0.93001			2.18814	0.93664			2.18814	0.92713				2.18814	0.89658			2.18814	0.90446			2.18814
		2.19818	0.94584			2.19818	0.94373			2.19818	0.94372				2.19818	0.92499			2.19818	0.91873			2.19818	0.91264				2.19818	0.93031			2.19818	0.93691			2.19818	0.92744				2.19818	0.89701			2.19818	0.90486			2.19818
		2.20822	0.94607			2.20822	0.94397			2.20822	0.94396				2.20822	0.92531			2.20822	0.91907			2.20822	0.91301				2.20822	0.93061			2.20822	0.93718			2.20822	0.92775				2.20822	0.89743			2.20822	0.90525			2.20822
		2.21826	0.9463			2.21826	0.94421			2.21826	0.9442				2.21826	0.92562			2.21826	0.9194			2.21826	0.91337				2.21826	0.9309			2.21826	0.93745			2.21826	0.92805				2.21826	0.89784			2.21826	0.90564			2.21826
		2.22829	0.94653			2.22829	0.94445			2.22829	0.94444				2.22829	0.92593			2.22829	0.91974			2.22829	0.91372				2.22829	0.93119			2.22829	0.93771			2.22829	0.92835				2.22829	0.89826			2.22829	0.90602			2.22829
		2.23833	0.94676			2.23833	0.94468			2.23833	0.94467				2.23833	0.92624			2.23833	0.92007			2.23833	0.91408				2.23833	0.93147			2.23833	0.93798			2.23833	0.92865				2.23833	0.89867			2.23833	0.90641			2.23833
		2.24837	0.94698			2.24837	0.94491			2.24837	0.94491				2.24837	0.92654			2.24837	0.9204			2.24837	0.91443				2.24837	0.93176			2.24837	0.93824			2.24837	0.92895				2.24837	0.89907			2.24837	0.90678			2.24837
		2.25841	0.9472			2.25841	0.94515			2.25841	0.94514				2.25841	0.92684			2.25841	0.92072			2.25841	0.91477				2.25841	0.93204			2.25841	0.93849			2.25841	0.92924				2.25841	0.89948			2.25841	0.90716			2.25841
		2.26844	0.94743			2.26844	0.94538			2.26844	0.94537				2.26844	0.92714			2.26844	0.92104			2.26844	0.91512				2.26844	0.93232			2.26844	0.93875			2.26844	0.92953				2.26844	0.89988			2.26844	0.90753			2.26844
		2.27848	0.94765			2.27848	0.9456			2.27848	0.94559				2.27848	0.92744			2.27848	0.92137			2.27848	0.91546				2.27848	0.9326			2.27848	0.939			2.27848	0.92982				2.27848	0.90027			2.27848	0.9079			2.27848
		2.28852	0.94786			2.28852	0.94583			2.28852	0.94582				2.28852	0.92774			2.28852	0.92168			2.28852	0.9158				2.28852	0.93288			2.28852	0.93925			2.28852	0.93011				2.28852	0.90067			2.28852	0.90827			2.28852
		2.29855	0.94808			2.29855	0.94605			2.29855	0.94604				2.29855	0.92803			2.29855	0.922			2.29855	0.91614				2.29855	0.93315			2.29855	0.9395			2.29855	0.93039				2.29855	0.90106			2.29855	0.90863			2.29855
		2.30859	0.94829			2.30859	0.94627			2.30859	0.94627				2.30859	0.92832			2.30859	0.92231			2.30859	0.91647				2.30859	0.93342			2.30859	0.93975			2.30859	0.93067				2.30859	0.90145			2.30859	0.90899			2.30859
		2.31863	0.94851			2.31863	0.94649			2.31863	0.94649				2.31863	0.92861			2.31863	0.92262			2.31863	0.9168				2.31863	0.93369			2.31863	0.93999			2.31863	0.93095				2.31863	0.90183			2.31863	0.90935			2.31863
		2.32867	0.94872			2.32867	0.94671			2.32867	0.9467				2.32867	0.92889			2.32867	0.92293			2.32867	0.91713				2.32867	0.93396			2.32867	0.94024			2.32867	0.93123				2.32867	0.90221			2.32867	0.90971			2.32867
		2.3387	0.94892			2.3387	0.94693			2.3387	0.94692				2.3387	0.92918			2.3387	0.92323			2.3387	0.91746				2.3387	0.93422			2.3387	0.94048			2.3387	0.9315				2.3387	0.90259			2.3387	0.91006			2.3387
		2.34874	0.94913			2.34874	0.94714			2.34874	0.94714				2.34874	0.92946			2.34874	0.92354			2.34874	0.91778				2.34874	0.93448			2.34874	0.94072			2.34874	0.93178				2.34874	0.90297			2.34874	0.91041			2.34874
		2.35878	0.94934			2.35878	0.94736			2.35878	0.94735				2.35878	0.92974			2.35878	0.92384			2.35878	0.9181				2.35878	0.93475			2.35878	0.94096			2.35878	0.93205				2.35878	0.90334			2.35878	0.91076			2.35878
		2.36882	0.94954			2.36882	0.94757			2.36882	0.94756				2.36882	0.93002			2.36882	0.92414			2.36882	0.91842				2.36882	0.935			2.36882	0.94119			2.36882	0.93232				2.36882	0.90371			2.36882	0.9111			2.36882
		2.37885	0.94974			2.37885	0.94778			2.37885	0.94777				2.37885	0.93029			2.37885	0.92443			2.37885	0.91874				2.37885	0.93526			2.37885	0.94142			2.37885	0.93258				2.37885	0.90408			2.37885	0.91144			2.37885
		2.38889	0.94994			2.38889	0.94799			2.38889	0.94798				2.38889	0.93056			2.38889	0.92473			2.38889	0.91905				2.38889	0.93551			2.38889	0.94166			2.38889	0.93285				2.38889	0.90444			2.38889	0.91178			2.38889
		2.39893	0.95014			2.39893	0.94819			2.39893	0.94818				2.39893	0.93083			2.39893	0.92502			2.39893	0.91936				2.39893	0.93577			2.39893	0.94189			2.39893	0.93311				2.39893	0.90481			2.39893	0.91212			2.39893
		2.40897	0.95034			2.40897	0.9484			2.40897	0.94839				2.40897	0.9311			2.40897	0.92531			2.40897	0.91967				2.40897	0.93602			2.40897	0.94211			2.40897	0.93337				2.40897	0.90516			2.40897	0.91245			2.40897
		2.419	0.95054			2.419	0.9486			2.419	0.94859				2.419	0.93137			2.419	0.92559			2.419	0.91998				2.419	0.93627			2.419	0.94234			2.419	0.93363				2.419	0.90552			2.419	0.91279			2.419
		2.42904	0.95073			2.42904	0.9488			2.42904	0.94879				2.42904	0.93163			2.42904	0.92588			2.42904	0.92028				2.42904	0.93651			2.42904	0.94257			2.42904	0.93388				2.42904	0.90587			2.42904	0.91312			2.42904
		2.43908	0.95092			2.43908	0.949			2.43908	0.94899				2.43908	0.93189			2.43908	0.92616			2.43908	0.92059				2.43908	0.93676			2.43908	0.94279			2.43908	0.93414				2.43908	0.90623			2.43908	0.91344			2.43908
		2.44912	0.95111			2.44912	0.9492			2.44912	0.94919				2.44912	0.93215			2.44912	0.92644			2.44912	0.92089				2.44912	0.937			2.44912	0.94301			2.44912	0.93439				2.44912	0.90657			2.44912	0.91377			2.44912
		2.45915	0.9513			2.45915	0.9494			2.45915	0.94939				2.45915	0.93241			2.45915	0.92672			2.45915	0.92118				2.45915	0.93724			2.45915	0.94323			2.45915	0.93464				2.45915	0.90692			2.45915	0.91409			2.45915
		2.46919	0.95149			2.46919	0.94959			2.46919	0.94958				2.46919	0.93267			2.46919	0.927			2.46919	0.92148				2.46919	0.93748			2.46919	0.94345			2.46919	0.93489				2.46919	0.90726			2.46919	0.91441			2.46919
		2.47923	0.95168			2.47923	0.94979			2.47923	0.94978				2.47923	0.93292			2.47923	0.92727			2.47923	0.92177				2.47923	0.93772			2.47923	0.94366			2.47923	0.93513				2.47923	0.9076			2.47923	0.91472			2.47923
		2.48926	0.95187			2.48926	0.94998			2.48926	0.94997				2.48926	0.93318			2.48926	0.92754			2.48926	0.92206				2.48926	0.93795			2.48926	0.94388			2.48926	0.93538				2.48926	0.90794			2.48926	0.91504			2.48926
		2.4993	0.95205			2.4993	0.95017			2.4993	0.95016				2.4993	0.93343			2.4993	0.92781			2.4993	0.92235				2.4993	0.93819			2.4993	0.94409			2.4993	0.93562				2.4993	0.90828			2.4993	0.91535			2.4993
		2.50934	0.95223			2.50934	0.95036			2.50934	0.95035				2.50934	0.93367			2.50934	0.92808			2.50934	0.92264				2.50934	0.93842			2.50934	0.9443			2.50934	0.93586				2.50934	0.90861			2.50934	0.91566			2.50934
		2.51938	0.95241			2.51938	0.95055			2.51938	0.95054				2.51938	0.93392			2.51938	0.92835			2.51938	0.92292				2.51938	0.93865			2.51938	0.94451			2.51938	0.9361				2.51938	0.90894			2.51938	0.91597			2.51938
		2.52941	0.95259			2.52941	0.95073			2.52941	0.95073				2.52941	0.93417			2.52941	0.92861			2.52941	0.9232				2.52941	0.93888			2.52941	0.94472			2.52941	0.93634				2.52941	0.90927			2.52941	0.91627			2.52941
		2.53945	0.95277			2.53945	0.95092			2.53945	0.95091				2.53945	0.93441			2.53945	0.92887			2.53945	0.92349				2.53945	0.93911			2.53945	0.94493			2.53945	0.93658				2.53945	0.9096			2.53945	0.91658			2.53945
		2.54949	0.95295			2.54949	0.9511			2.54949	0.95109				2.54949	0.93465			2.54949	0.92913			2.54949	0.92376				2.54949	0.93933			2.54949	0.94513			2.54949	0.93681				2.54949	0.90992			2.54949	0.91688			2.54949
		2.55953	0.95312			2.55953	0.95128			2.55953	0.95128				2.55953	0.93489			2.55953	0.92939			2.55953	0.92404				2.55953	0.93955			2.55953	0.94533			2.55953	0.93704				2.55953	0.91024			2.55953	0.91718			2.55953
		2.56956	0.9533			2.56956	0.95147			2.56956	0.95146				2.56956	0.93513			2.56956	0.92965			2.56956	0.92431				2.56956	0.93978			2.56956	0.94554			2.56956	0.93727				2.56956	0.91056			2.56956	0.91747			2.56956
		2.5796	0.95347			2.5796	0.95165			2.5796	0.95164				2.5796	0.93536			2.5796	0.9299			2.5796	0.92459				2.5796	0.94			2.5796	0.94574			2.5796	0.9375				2.5796	0.91088			2.5796	0.91777			2.5796
		2.58964	0.95364			2.58964	0.95182			2.58964	0.95182				2.58964	0.9356			2.58964	0.93015			2.58964	0.92486				2.58964	0.94021			2.58964	0.94593			2.58964	0.93773				2.58964	0.91119			2.58964	0.91806			2.58964
		2.59968	0.95382			2.59968	0.952			2.59968	0.95199				2.59968	0.93583			2.59968	0.9304			2.59968	0.92512				2.59968	0.94043			2.59968	0.94613			2.59968	0.93795				2.59968	0.91151			2.59968	0.91835			2.59968
		2.60971	0.95398			2.60971	0.95218			2.60971	0.95217				2.60971	0.93606			2.60971	0.93065			2.60971	0.92539				2.60971	0.94065			2.60971	0.94633			2.60971	0.93818				2.60971	0.91182			2.60971	0.91864			2.60971
		2.61975	0.95415			2.61975	0.95235			2.61975	0.95234				2.61975	0.93629			2.61975	0.9309			2.61975	0.92566				2.61975	0.94086			2.61975	0.94652			2.61975	0.9384				2.61975	0.91212			2.61975	0.91893			2.61975
		2.62979	0.95432			2.62979	0.95252			2.62979	0.95252				2.62979	0.93652			2.62979	0.93115			2.62979	0.92592				2.62979	0.94107			2.62979	0.94672			2.62979	0.93862				2.62979	0.91243			2.62979	0.91921			2.62979
		2.63982	0.95449			2.63982	0.9527			2.63982	0.95269				2.63982	0.93675			2.63982	0.93139			2.63982	0.92618				2.63982	0.94128			2.63982	0.94691			2.63982	0.93884				2.63982	0.91273			2.63982	0.91949			2.63982
		2.64986	0.95465			2.64986	0.95287			2.64986	0.95286				2.64986	0.93697			2.64986	0.93163			2.64986	0.92644				2.64986	0.94149			2.64986	0.9471			2.64986	0.93906				2.64986	0.91304			2.64986	0.91977			2.64986
		2.6599	0.95481			2.6599	0.95304			2.6599	0.95303				2.6599	0.93719			2.6599	0.93187			2.6599	0.9267				2.6599	0.9417			2.6599	0.94729			2.6599	0.93927				2.6599	0.91334			2.6599	0.92005			2.6599
		2.66994	0.95498			2.66994	0.9532			2.66994	0.9532				2.66994	0.93741			2.66994	0.93211			2.66994	0.92695				2.66994	0.94191			2.66994	0.94748			2.66994	0.93949				2.66994	0.91363			2.66994	0.92033			2.66994
		2.67997	0.95514			2.67997	0.95337			2.67997	0.95337				2.67997	0.93763			2.67997	0.93235			2.67997	0.92721				2.67997	0.94211			2.67997	0.94766			2.67997	0.9397				2.67997	0.91393			2.67997	0.9206			2.67997
		2.69001	0.9553			2.69001	0.95354			2.69001	0.95353				2.69001	0.93785			2.69001	0.93258			2.69001	0.92746				2.69001	0.94232			2.69001	0.94785			2.69001	0.93991				2.69001	0.91422			2.69001	0.92088			2.69001
		2.70005	0.95546			2.70005	0.9537			2.70005	0.9537				2.70005	0.93807			2.70005	0.93282			2.70005	0.92771				2.70005	0.94252			2.70005	0.94803			2.70005	0.94012				2.70005	0.91451			2.70005	0.92115			2.70005
		2.71009	0.95561			2.71009	0.95387			2.71009	0.95386				2.71009	0.93828			2.71009	0.93305			2.71009	0.92796				2.71009	0.94272			2.71009	0.94821			2.71009	0.94033				2.71009	0.9148			2.71009	0.92142			2.71009
		2.72012	0.95577			2.72012	0.95403			2.72012	0.95402				2.72012	0.9385			2.72012	0.93328			2.72012	0.9282				2.72012	0.94292			2.72012	0.94839			2.72012	0.94054				2.72012	0.91509			2.72012	0.92168			2.72012
		2.73016	0.95593			2.73016	0.95419			2.73016	0.95418				2.73016	0.93871			2.73016	0.93351			2.73016	0.92845				2.73016	0.94312			2.73016	0.94857			2.73016	0.94074				2.73016	0.91538			2.73016	0.92195			2.73016
		2.7402	0.95608			2.7402	0.95435			2.7402	0.95434				2.7402	0.93892			2.7402	0.93374			2.7402	0.92869				2.7402	0.94331			2.7402	0.94875			2.7402	0.94095				2.7402	0.91566			2.7402	0.92221			2.7402
		2.75024	0.95623			2.75024	0.95451			2.75024	0.9545				2.75024	0.93913			2.75024	0.93396			2.75024	0.92893				2.75024	0.94351			2.75024	0.94893			2.75024	0.94115				2.75024	0.91594			2.75024	0.92248			2.75024
		2.76027	0.95638			2.76027	0.95467			2.76027	0.95466				2.76027	0.93934			2.76027	0.93419			2.76027	0.92917				2.76027	0.9437			2.76027	0.94911			2.76027	0.94135				2.76027	0.91622			2.76027	0.92274			2.76027
		2.77031	0.95654			2.77031	0.95482			2.77031	0.95482				2.77031	0.93954			2.77031	0.93441			2.77031	0.92941				2.77031	0.9439			2.77031	0.94928			2.77031	0.94155				2.77031	0.9165			2.77031	0.92299			2.77031
		2.78035	0.95669			2.78035	0.95498			2.78035	0.95497				2.78035	0.93975			2.78035	0.93463			2.78035	0.92965				2.78035	0.94409			2.78035	0.94946			2.78035	0.94175				2.78035	0.91678			2.78035	0.92325			2.78035
		2.79039	0.95684			2.79039	0.95513			2.79039	0.95513				2.79039	0.93995			2.79039	0.93485			2.79039	0.92988				2.79039	0.94428			2.79039	0.94963			2.79039	0.94195				2.79039	0.91705			2.79039	0.92351			2.79039
		2.80042	0.95698			2.80042	0.95529			2.80042	0.95528				2.80042	0.94016			2.80042	0.93507			2.80042	0.93012				2.80042	0.94447			2.80042	0.9498			2.80042	0.94214				2.80042	0.91732			2.80042	0.92376			2.80042
		2.81046	0.95713			2.81046	0.95544			2.81046	0.95543				2.81046	0.94036			2.81046	0.93529			2.81046	0.93035				2.81046	0.94465			2.81046	0.94997			2.81046	0.94234				2.81046	0.9176			2.81046	0.92401			2.81046
		2.8205	0.95728			2.8205	0.95559			2.8205	0.95559				2.8205	0.94056			2.8205	0.9355			2.8205	0.93058				2.8205	0.94484			2.8205	0.95014			2.8205	0.94253				2.8205	0.91786			2.8205	0.92426			2.8205
		2.83053	0.95742			2.83053	0.95574			2.83053	0.95574				2.83053	0.94075			2.83053	0.93572			2.83053	0.93081				2.83053	0.94502			2.83053	0.95031			2.83053	0.94272				2.83053	0.91813			2.83053	0.92451			2.83053
		2.84057	0.95757			2.84057	0.95589			2.84057	0.95589				2.84057	0.94095			2.84057	0.93593			2.84057	0.93104				2.84057	0.94521			2.84057	0.95047			2.84057	0.94291				2.84057	0.9184			2.84057	0.92476			2.84057
		2.85061	0.95771			2.85061	0.95604			2.85061	0.95603				2.85061	0.94115			2.85061	0.93614			2.85061	0.93126				2.85061	0.94539			2.85061	0.95064			2.85061	0.9431				2.85061	0.91866			2.85061	0.925			2.85061
		2.86065	0.95785			2.86065	0.95619			2.86065	0.95618				2.86065	0.94134			2.86065	0.93635			2.86065	0.93149				2.86065	0.94557			2.86065	0.9508			2.86065	0.94329				2.86065	0.91892			2.86065	0.92524			2.86065
		2.87068	0.95799			2.87068	0.95633			2.87068	0.95633				2.87068	0.94154			2.87068	0.93656			2.87068	0.93171				2.87068	0.94575			2.87068	0.95097			2.87068	0.94348				2.87068	0.91918			2.87068	0.92549			2.87068
		2.88072	0.95813			2.88072	0.95648			2.88072	0.95647				2.88072	0.94173			2.88072	0.93677			2.88072	0.93193				2.88072	0.94593			2.88072	0.95113			2.88072	0.94367				2.88072	0.91944			2.88072	0.92573			2.88072
		2.89076	0.95827			2.89076	0.95662			2.89076	0.95662				2.89076	0.94192			2.89076	0.93697			2.89076	0.93215				2.89076	0.94611			2.89076	0.95129			2.89076	0.94385				2.89076	0.9197			2.89076	0.92597			2.89076
		2.9008	0.95841			2.9008	0.95677			2.9008	0.95676				2.9008	0.94211			2.9008	0.93718			2.9008	0.93237				2.9008	0.94628			2.9008	0.95145			2.9008	0.94403				2.9008	0.91996			2.9008	0.9262			2.9008
		2.91083	0.95855			2.91083	0.95691			2.91083	0.9569				2.91083	0.94229			2.91083	0.93738			2.91083	0.93259				2.91083	0.94646			2.91083	0.95161			2.91083	0.94422				2.91083	0.92021			2.91083	0.92644			2.91083
		2.92087	0.95868			2.92087	0.95705			2.92087	0.95705				2.92087	0.94248			2.92087	0.93758			2.92087	0.93281				2.92087	0.94663			2.92087	0.95177			2.92087	0.9444				2.92087	0.92046			2.92087	0.92667			2.92087
		2.93091	0.95882			2.93091	0.95719			2.93091	0.95719				2.93091	0.94267			2.93091	0.93778			2.93091	0.93302				2.93091	0.94681			2.93091	0.95193			2.93091	0.94458				2.93091	0.92071			2.93091	0.92691			2.93091
		2.94095	0.95895			2.94095	0.95733			2.94095	0.95733				2.94095	0.94285			2.94095	0.93798			2.94095	0.93323				2.94095	0.94698			2.94095	0.95208			2.94095	0.94476				2.94095	0.92096			2.94095	0.92714			2.94095
		2.95098	0.95909			2.95098	0.95747			2.95098	0.95747				2.95098	0.94304			2.95098	0.93818			2.95098	0.93345				2.95098	0.94715			2.95098	0.95224			2.95098	0.94493				2.95098	0.92121			2.95098	0.92737			2.95098
		2.96102	0.95922			2.96102	0.95761			2.96102	0.9576				2.96102	0.94322			2.96102	0.93837			2.96102	0.93366				2.96102	0.94732			2.96102	0.95239			2.96102	0.94511				2.96102	0.92146			2.96102	0.92759			2.96102
		2.97106	0.95935			2.97106	0.95775			2.97106	0.95774				2.97106	0.9434			2.97106	0.93857			2.97106	0.93387				2.97106	0.94749			2.97106	0.95255			2.97106	0.94528				2.97106	0.9217			2.97106	0.92782			2.97106
		2.9811	0.95948			2.9811	0.95788			2.9811	0.95788				2.9811	0.94358			2.9811	0.93876			2.9811	0.93407				2.9811	0.94765			2.9811	0.9527			2.9811	0.94546				2.9811	0.92194			2.9811	0.92805			2.9811
[truncated: 702 more rows]
[truncated: 1 more columns]

## Sheet: S24
R52K													P68T													P68K													F62L
[truncated: 1,002 more rows]
[truncated: 1 more columns]

## Sheet: S25
R52K													P68T													P68K													F62L
[truncated: 1,002 more rows]
[truncated: 1 more columns]

[truncated: 24 more sheets: S26, S27, S28, S29, S2, S3, S4, S5, S6, S7, S8, S9, S10, S11, S12, S13, S14, S15, S16, S17 …]
